# Supplementary material for: Witch Nails (Krt90whnl): A spontaneous mouse mutation affecting nail growth and development
Source: PLoS One. 2022 Nov 14;17(11):e0277284. doi: 10.1371/journal.pone.0277284 (PMC9662738; doi:10.1371/journal.pone.0277284)
Supplement: S1 Table — Trypsin-digested nail samples from the wild type (W) and mutant (M) mice were analyzed by mass spectrometry and tabulated after removal of proteins with a minority of exclusive spectral counts. (XLSX) [file pone.0277284.s001.xlsx]

## Sheet: Samples Report With Clusters fo
S1 Table. Weighted Spectral Counts. Trypsin-digested nail samples from the wild type (W) and mutant (M) mice were analyzed by
mass spectrometry and tabulated after removal of proteins with a minority of exclusive spectral counts.
#	Identified Proteins	Accession #	MW	W1	W2	W3	W4		A1	A2	A3	A4
1.1	Keratin, type I cuticular Ha3-II OS=Mus musculus GN=Krt33b PE=2 SV=2	sp|Q61897|KT33B_MOUSE	46 kDa	502	686	584	572		1008	669	504	589
1.2	Keratin, type I cuticular Ha6 OS=Mus musculus GN=Krt36 PE=1 SV=1	sp|B1AQ75|KRT36_MOUSE	53 kDa	140	176	132	152		323	236	209	225
1.3	Keratin, type I cuticular Ha4 OS=Mus musculus GN=Krt34 PE=2 SV=1	sp|Q9D646|KRT34_MOUSE	45 kDa	482	666	582	550		982	633	465	567
1.4	Keratin, type I cuticular Ha3-I OS=Mus musculus GN=Krt33a PE=2 SV=1	sp|Q8K0Y2|KT33A_MOUSE	46 kDa	396	561	488	458		893	528	385	488
1.6	Keratin, type I cuticular Ha2 OS=Mus musculus GN=Krt32 PE=2 SV=2	sp|Q62168|K1H2_MOUSE (+1)	46 kDa	12	12	8	13		21	13	13	15
1.7	Keratin, type I cuticular Ha1 OS=Mus musculus GN=Krt31 PE=2 SV=2	sp|Q61765|K1H1_MOUSE	47 kDa	475	648	563	551		996	624	481	574
2.1	Keratin, type II cuticular Hb3 OS=Mus musculus GN=Krt83 PE=2 SV=2	sp|Q6IMF0|KRT83_MOUSE	55 kDa	536	746	645	573		710	512	513	518
2.2	Keratin, type II cuticular Hb5 OS=Mus musculus GN=Krt85 PE=2 SV=2	sp|Q9Z2T6|KRT85_MOUSE	56 kDa	276	323	277	274		412	292	217	224
3.1	Protein 4732456N10Rik OS=Mus musculus GN=4732456N10Rik PE=3 SV=1	tr|E9Q1Z0|E9Q1Z0_MOUSE	58 kDa	63	72	66	70		77	76	70	70
3.2	Keratin, type II cytoskeletal 1 OS=Mus musculus GN=Krt1 PE=1 SV=4	sp|P04104|K2C1_MOUSE	66 kDa	57	81	101	70		58	79	59	50
3.3	Keratin, type II cytoskeletal 5 OS=Mus musculus GN=Krt5 PE=1 SV=1	sp|Q922U2|K2C5_MOUSE	62 kDa	61	61	51	56		94	73	96	90
3.4	Keratin, type II cytoskeletal 6A OS=Mus musculus GN=Krt6a PE=1 SV=3	sp|P50446|K2C6A_MOUSE	59 kDa	74	92	92	68		191	159	192	171
3.5	Keratin, type II cytoskeletal 6B OS=Mus musculus GN=Krt6b PE=1 SV=3	sp|Q9Z331|K2C6B_MOUSE (+1)	60 kDa	69	79	81	62		186	156	181	164
3.6	Keratin, type II cytoskeletal 2 epidermal OS=Mus musculus GN=Krt2 PE=1 SV=1	sp|Q3TTY5|K22E_MOUSE	71 kDa	44	37	34	33		29	40	41	36
4.1	Keratin, type I cytoskeletal 16 OS=Mus musculus GN=Krt16 PE=1 SV=3	sp|Q9Z2K1|K1C16_MOUSE	52 kDa	44	50	59	42		126	97	163	119
4.2	Keratin, type I cytoskeletal 42 OS=Mus musculus GN=Krt42 PE=1 SV=1	sp|Q6IFX2|K1C42_MOUSE	50 kDa	64	60	65	67		107	89	110	103
4.3	Keratin, type I cytoskeletal 10 OS=Mus musculus GN=Krt10 PE=1 SV=3	sp|P02535|K1C10_MOUSE (+1)	58 kDa	60	70	74	57		38	60	49	41
4.4	Keratin, type I cytoskeletal 17 OS=Mus musculus GN=Krt17 PE=1 SV=3	sp|Q9QWL7|K1C17_MOUSE	48 kDa	33	36	41	39		64	60	77	64
4.5	Keratin, type I cytoskeletal 14 OS=Mus musculus GN=Krt14 PE=1 SV=2	sp|Q61781|K1C14_MOUSE	53 kDa	42	43	44	36		55	44	70	58
5.1	Keratin, type II cuticular Hb4 OS=Mus musculus GN=Krt84 PE=2 SV=2	sp|Q99M73|KRT84_MOUSE	65 kDa	140	192	153	173		314	200	259	226
6	Desmoplakin OS=Mus musculus GN=Dsp PE=1 SV=1	sp|E9Q557|DESP_MOUSE	333 kDa	104	121	130	124		143	123	145	143
7	Cluster of Keratin associated protein 13 OS=Mus musculus GN=Krtap13 PE=2 SV=1 (tr|O88375|O88375_MOUSE)	tr|O88375|O88375_MOUSE [4]	21 kDa	89	116	94	76		365	317	74	104
8	Leucine-rich repeat-containing protein 15 OS=Mus musculus GN=Lrrc15 PE=2 SV=1	sp|Q80X72|LRC15_MOUSE	64 kDa	95	103	76	70		68	56	60	69
9.1	Junction plakoglobin OS=Mus musculus GN=Jup PE=1 SV=3	sp|Q02257|PLAK_MOUSE	82 kDa	29	33	39	32		41	40	40	42
10	2310061N02Rik protein OS=Mus musculus GN=2310061N02Rik PE=2 SV=1	tr|Q9D6S9|Q9D6S9_MOUSE	20 kDa	17	29	16	14		116	122	18	23
11.1	14-3-3 protein zeta/delta OS=Mus musculus GN=Ywhaz PE=1 SV=1	sp|P63101|1433Z_MOUSE	28 kDa	20	22	26	17		24	10	25	15
11.2	14-3-3 protein sigma OS=Mus musculus GN=Sfn PE=1 SV=2	sp|O70456|1433S_MOUSE	28 kDa	21	17	18	19		14	10	22	17
12	Heat shock protein beta-1 OS=Mus musculus GN=Hspb1 PE=1 SV=3	sp|P14602|HSPB1_MOUSE	23 kDa	30	31	28	30		61	43	55	47
13.1	Keratin-associated protein 3-2 OS=Mus musculus GN=Krtap3-2 PE=2 SV=2	sp|Q9D638|KRA32_MOUSE	11 kDa	4	4	3	3		89	97	0	11
14	Keratin associated protein 13-1 OS=Mus musculus GN=Krtap13-1 PE=2 SV=1	tr|Q8K198|Q8K198_MOUSE	18 kDa	25	29	17	16		116	115	13	25
15	Cluster of Actin, cytoplasmic 1 OS=Mus musculus GN=Actb PE=1 SV=1 (sp|P60710|ACTB_MOUSE)	sp|P60710|ACTB_MOUSE [4]	42 kDa	33	37	39	24		33	26	38	27
16	Periplakin OS=Mus musculus GN=Ppl PE=4 SV=1	tr|G5E898|G5E898_MOUSE	204 kDa	12	19	12	10		9	11	14	10
17.1	Histone cluster 1, H2aa OS=Mus musculus GN=Hist1h2aa PE=2 SV=1	tr|Q8CGP4|Q8CGP4_MOUSE	14 kDa	14	24	24	17		21	13	19	11
17.2	Histone H2AX OS=Mus musculus GN=H2afx PE=1 SV=2	sp|P27661|H2AX_MOUSE	15 kDa	11	15	16	14		13	9	16	10
18	Cluster of Tubulin alpha-1B chain OS=Mus musculus GN=Tuba1b PE=1 SV=2 (sp|P05213|TBA1B_MOUSE)	sp|P05213|TBA1B_MOUSE [4]	50 kDa	14	14	20	21		26	18	25	25
19.1	Alpha-enolase OS=Mus musculus GN=Eno1 PE=1 SV=3	sp|P17182|ENOA_MOUSE	47 kDa	19	17	14	14		26	13	23	19
20	Prelamin-A/C OS=Mus musculus GN=Lmna PE=1 SV=2	sp|P48678|LMNA_MOUSE	74 kDa	25	31	31	27		24	22	24	23
21	Collagen alpha-2(I) chain OS=Mus musculus GN=Col1a2 PE=2 SV=2	sp|Q01149|CO1A2_MOUSE	130 kDa	33	31	38	32		17	22	25	19
22	Keratin, type I cytoskeletal 39 OS=Mus musculus GN=Krt39 PE=2 SV=2	sp|Q6IFX4|K1C39_MOUSE	54 kDa	29	27	23	20		35	32	15	18
23	Lysozyme g-like protein 1 OS=Mus musculus GN=Lyg1 PE=2 SV=1	sp|Q9D7Q0|LYG1_MOUSE	22 kDa	24	26	29	25		33	29	26	23
24	Cluster of Heat shock cognate 71 kDa protein OS=Mus musculus GN=Hspa8 PE=1 SV=1 (sp|P63017|HSP7C_MOUSE)	sp|P63017|HSP7C_MOUSE [6]	71 kDa	15	15	19	15		18	15	18	19
25.1	Serum albumin OS=Mus musculus GN=Alb PE=1 SV=3	sp|P07724|ALBU_MOUSE	69 kDa	16	12	17	10		52	29	27	25
26	Collagen alpha-1(I) chain OS=Mus musculus GN=Col1a1 PE=1 SV=4	sp|P11087|CO1A1_MOUSE	138 kDa	22	28	57	29		16	26	17	14
27	Cluster of Filaggrin OS=Mus musculus GN=Flg PE=4 SV=1 (tr|A0A0A6YXI5|A0A0A6YXI5_MOUSE)	tr|A0A0A6YXI5|A0A0A6YXI5_MOUSE [6]	40 kDa	26	29	44	26		11	24	18	15
28	Cluster of Elongation factor 1-alpha 1 OS=Mus musculus GN=Eef1a1 PE=1 SV=3 (sp|P10126|EF1A1_MOUSE)	sp|P10126|EF1A1_MOUSE [2]	50 kDa	16	22	22	16		27	22	14	17
29	Cluster of Selenium-binding protein 1 OS=Mus musculus GN=Selenbp1 PE=1 SV=2 (sp|P17563|SBP1_MOUSE)	sp|P17563|SBP1_MOUSE [3]	53 kDa	22	26	24	20		12	14	12	15
30	Cluster of Keratin-associated protein 6-5 OS=Mus musculus GN=Krtap6-5 PE=2 SV=1 (sp|Q925H3|KRA65_MOUSE)	sp|Q925H3|KRA65_MOUSE [2]	8 kDa	14	14	6	9		48	48	9	16
31.1	Pyruvate kinase PKM OS=Mus musculus GN=Pkm PE=1 SV=4	sp|P52480|KPYM_MOUSE	58 kDa	12	13	20	13		36	27	25	24
32	Histone H2B type 1-B OS=Mus musculus GN=Hist1h2bb PE=1 SV=3	sp|Q64475|H2B1B_MOUSE	14 kDa	17	20	20	19		15	12	17	19
33	Cluster of Keratin associated protein 1-5 OS=Mus musculus GN=Krtap1-5 PE=2 SV=1 (tr|A2A590|A2A590_MOUSE)	tr|A2A590|A2A590_MOUSE [4]	12 kDa	0	0	0	0		49	79	0	0
34.1	Elongation factor 2 OS=Mus musculus GN=Eef2 PE=1 SV=2	sp|P58252|EF2_MOUSE	95 kDa	16	20	13	16		30	19	14	15
35	Cluster of Hemoglobin subunit beta-1 OS=Mus musculus GN=Hbb-b1 PE=1 SV=2 (sp|P02088|HBB1_MOUSE)	sp|P02088|HBB1_MOUSE [4]	16 kDa	24	20	22	19		16	19	26	18
36	Cluster of Galectin-7 OS=Mus musculus GN=Lgals7 PE=2 SV=1 (tr|Q9CRB1|Q9CRB1_MOUSE)	tr|Q9CRB1|Q9CRB1_MOUSE	15 kDa	21	17	23	27		22	16	21	17
37	Cluster of Polyubiquitin-B OS=Mus musculus GN=Ubb PE=2 SV=1 (sp|P0CG49|UBB_MOUSE)	sp|P0CG49|UBB_MOUSE [7]	34 kDa	15	21	18	16		20	16	22	18
38	Protein POF1B OS=Mus musculus GN=Pof1b PE=2 SV=3	sp|Q8K4L4|POF1B_MOUSE	68 kDa	12	14	10	14		19	13	17	13
39	Plakophilin-1 OS=Mus musculus GN=Pkp1 PE=2 SV=1	sp|P97350|PKP1_MOUSE	81 kDa	9	11	13	12		12	13	11	13
40	Protein Ahnak OS=Mus musculus GN=Ahnak PE=1 SV=1	tr|E9Q616|E9Q616_MOUSE	604 kDa	8	15	15	11		2	5	10	8
41	Plectin OS=Mus musculus GN=Plec PE=1 SV=3	sp|Q9QXS1|PLEC_MOUSE	534 kDa	1	3	2	0		0	0	2	3
42.1	Protein-glutamine gamma-glutamyltransferase E OS=Mus musculus GN=Tgm3 PE=1 SV=2	sp|Q08189|TGM3_MOUSE	77 kDa	4	10	5	5		18	14	20	14
43	Histone H4 OS=Mus musculus GN=Hist1h4a PE=1 SV=2	sp|P62806|H4_MOUSE	11 kDa	15	25	22	19		13	11	16	14
44	60S ribosomal protein L7 OS=Mus musculus GN=Rpl7 PE=1 SV=2	sp|P14148|RL7_MOUSE	31 kDa	12	9	9	10		10	6	7	6
45	Collagen alpha-1(II) chain OS=Mus musculus GN=Col2a1 PE=1 SV=2	sp|P28481|CO2A1_MOUSE	142 kDa	7	9	12	8		5	7	7	5
46	Keratinocyte proline-rich protein OS=Mus musculus GN=Kprp PE=2 SV=1	sp|B2RUR4|KPRP_MOUSE	72 kDa	0	2	1	1		21	19	0	1
47	Cluster of Alpha actinin 1a OS=Mus musculus GN=Actn1 PE=2 SV=1 (tr|A1BN54|A1BN54_MOUSE)	tr|A1BN54|A1BN54_MOUSE [3]	103 kDa	5	7	5	2		5	2	8	3
48	40S ribosomal protein S9 OS=Mus musculus GN=Rps9 PE=1 SV=3	sp|Q6ZWN5|RS9_MOUSE	23 kDa	7	8	9	11		11	6	10	6
49	Cluster of Glyceraldehyde-3-phosphate dehydrogenase OS=Mus musculus GN=Gapdh PE=1 SV=2 (sp|P16858|G3P_MOUSE)	sp|P16858|G3P_MOUSE [3]	36 kDa	11	12	13	12		13	14	18	15
50	Cluster of Histone H1.4 OS=Mus musculus GN=Hist1h1e PE=1 SV=2 (sp|P43274|H14_MOUSE)	sp|P43274|H14_MOUSE [3]	22 kDa	17	20	19	18		11	9	13	13
51	40S ribosomal protein S3 OS=Mus musculus GN=Rps3 PE=1 SV=1	sp|P62908|RS3_MOUSE	27 kDa	13	15	16	16		8	7	13	10
52	Fatty acid-binding protein, epidermal OS=Mus musculus GN=Fabp5 PE=1 SV=3	sp|Q05816|FABP5_MOUSE	15 kDa	11	13	13	13		21	17	14	11
53	Peroxiredoxin-2 OS=Mus musculus GN=Prdx2 PE=1 SV=3	sp|Q61171|PRDX2_MOUSE	22 kDa	16	12	7	11		15	8	10	8
54	Epiplakin OS=Mus musculus GN=Eppk1 PE=1 SV=2	sp|Q8R0W0|EPIPL_MOUSE	725 kDa	6	8	8	7		14	12	14	11
55	Cluster of Hornerin OS=Mus musculus GN=Hrnr PE=4 SV=1 (tr|E9QNP3|E9QNP3_MOUSE)	tr|E9QNP3|E9QNP3_MOUSE [3]	323 kDa	4	13	11	7		16	18	7	10
56	Cluster of 40S ribosomal protein S4, X isoform OS=Mus musculus GN=Rps4x PE=2 SV=2 (sp|P62702|RS4X_MOUSE)	sp|P62702|RS4X_MOUSE [2]	30 kDa	7	9	8	8		10	7	5	6
57	Cluster of Desmoglein-1-alpha OS=Mus musculus GN=Dsg1a PE=2 SV=2 (sp|Q61495|DSG1A_MOUSE)	sp|Q61495|DSG1A_MOUSE [3]	115 kDa	5	8	12	5		12	11	12	9
59	Protein Krtap11-1 OS=Mus musculus GN=Krtap11-1 PE=4 SV=1	tr|E9Q2E9|E9Q2E9_MOUSE	19 kDa	8	7	7	7		20	25	6	5
60	Elongation factor 1-gamma OS=Mus musculus GN=Eef1g PE=1 SV=3	sp|Q9D8N0|EF1G_MOUSE	50 kDa	7	9	8	6		6	7	11	6
61	Cluster of 40S ribosomal protein S2 OS=Mus musculus GN=Rps2 PE=2 SV=3 (sp|P25444|RS2_MOUSE)	sp|P25444|RS2_MOUSE [5]	31 kDa	4	4	4	7		8	3	6	5
62	Cluster of Peptidyl-prolyl cis-trans isomerase A OS=Mus musculus GN=Ppia PE=1 SV=2 (sp|P17742|PPIA_MOUSE)	sp|P17742|PPIA_MOUSE	18 kDa	7	10	8	16		12	5	12	8
63	Desmocollin-1 OS=Mus musculus GN=Dsc1 PE=1 SV=2	sp|P55849|DSC1_MOUSE	99 kDa	3	5	5	5		9	6	8	5
64	Protein Daple OS=Mus musculus GN=Ccdc88c PE=1 SV=1	sp|Q6VGS5|DAPLE_MOUSE	227 kDa	2	4	2	2		3	2	3	2
65	Cluster of Polyadenylate-binding protein 1 OS=Mus musculus GN=Pabpc1 PE=1 SV=2 (sp|P29341|PABP1_MOUSE)	sp|P29341|PABP1_MOUSE [3]	71 kDa	8	11	9	8		6	4	4	4
66	Guanine nucleotide-binding protein subunit beta-2-like 1 OS=Mus musculus GN=Gnb2l1 PE=1 SV=3	sp|P68040|GBLP_MOUSE	35 kDa	3	5	7	7		8	7	6	5
67	Cluster of Ezrin OS=Mus musculus GN=Ezr PE=1 SV=3 (sp|P26040|EZRI_MOUSE)	sp|P26040|EZRI_MOUSE [4]	69 kDa	4	8	4	2		4	3	4	4
68	Cluster of Serpin B5 OS=Mus musculus GN=Serpinb5 PE=2 SV=1 (sp|P70124|SPB5_MOUSE)	sp|P70124|SPB5_MOUSE	42 kDa	7	9	10	8		11	9	9	10
69	60S ribosomal protein L6 OS=Mus musculus GN=Rpl6 PE=1 SV=3	sp|P47911|RL6_MOUSE	34 kDa	7	8	7	5		6	3	4	4
70	Triosephosphate isomerase OS=Mus musculus GN=Tpi1 PE=1 SV=4	sp|P17751|TPIS_MOUSE	32 kDa	5	4	4	3		9	6	14	16
71.1	Eukaryotic initiation factor 4A-I OS=Mus musculus GN=Eif4a1 PE=1 SV=1	sp|P60843|IF4A1_MOUSE	46 kDa	10	12	8	8		9	6	8	6
72	60S ribosomal protein L4 OS=Mus musculus GN=Rpl4 PE=1 SV=3	sp|Q9D8E6|RL4_MOUSE	47 kDa	6	13	12	11		8	9	8	8
73.1	L-lactate dehydrogenase A chain OS=Mus musculus GN=Ldha PE=1 SV=3	sp|P06151|LDHA_MOUSE (+1)	36 kDa	6	6	8	6		12	11	12	12
74	Keratin, type II cytoskeletal 80 OS=Mus musculus GN=Krt80 PE=2 SV=1	sp|Q0VBK2|K2C80_MOUSE	51 kDa	7	4	4	4		6	4	4	10
75	Cluster of Heat shock protein HSP 90-beta OS=Mus musculus GN=Hsp90ab1 PE=1 SV=3 (sp|P11499|HS90B_MOUSE)	sp|P11499|HS90B_MOUSE [2]	83 kDa	8	10	12	4		6	6	6	6
76	Dual specificity protein phosphatase 14 OS=Mus musculus GN=Dusp14 PE=2 SV=2	sp|Q9JLY7|DUS14_MOUSE	22 kDa	8	11	12	10		12	10	10	10
77	Cluster of Uncharacterized protein OS=Mus musculus GN=Gm8730 PE=3 SV=1 (tr|E9Q070|E9Q070_MOUSE)	tr|E9Q070|E9Q070_MOUSE [2]	34 kDa	5	11	10	7		8	6	5	4
78	40S ribosomal protein S6 OS=Mus musculus GN=Rps6 PE=1 SV=1	sp|P62754|RS6_MOUSE	29 kDa	5	7	7	6		7	5	5	5
79.1	Plakophilin-3 OS=Mus musculus GN=Pkp3 PE=1 SV=2	sp|Q9QY23|PKP3_MOUSE	87 kDa	5	3	4	4		3	3	2	4
80	40S ribosomal protein SA OS=Mus musculus GN=Rpsa PE=1 SV=4	sp|P14206|RSSA_MOUSE	33 kDa	7	11	11	8		8	7	9	8
81.1	ADP/ATP translocase 2 OS=Mus musculus GN=Slc25a5 PE=1 SV=3	sp|P51881|ADT2_MOUSE	33 kDa	6	7	8	5		4	3	2	4
82	Annexin A2 OS=Mus musculus GN=Anxa2 PE=1 SV=2	sp|P07356|ANXA2_MOUSE	39 kDa	3	5	5	7		16	6	8	7
83	Galectin-3 OS=Mus musculus GN=Lgals3 PE=1 SV=3	sp|P16110|LEG3_MOUSE (+1)	28 kDa	8	6	6	9		4	3	7	5
84	40S ribosomal protein S3a OS=Mus musculus GN=Rps3a PE=1 SV=3	sp|P97351|RS3A_MOUSE	30 kDa	8	8	6	8		6	8	5	7
85	Transitional endoplasmic reticulum ATPase OS=Mus musculus GN=Vcp PE=1 SV=4	sp|Q01853|TERA_MOUSE	89 kDa	9	7	6	5		11	3	1	8
86	78 kDa glucose-regulated protein OS=Mus musculus GN=Hspa5 PE=1 SV=3	sp|P20029|GRP78_MOUSE	72 kDa	4	7	10	7		11	8	11	10
87	Proliferation-associated protein 2G4 OS=Mus musculus GN=Pa2g4 PE=1 SV=3	sp|P50580|PA2G4_MOUSE	44 kDa	6	10	11	9		6	4	5	6
88	Parvalbumin alpha OS=Mus musculus GN=Pvalb PE=1 SV=3	sp|P32848|PRVA_MOUSE	12 kDa	6	8	16	9		2	7	7	6
89	Cluster of Tubulin beta-4B chain OS=Mus musculus GN=Tubb4b PE=1 SV=1 (sp|P68372|TBB4B_MOUSE)	sp|P68372|TBB4B_MOUSE [5]	50 kDa	2	3	7	6		7	4	8	4
90.1	60S ribosomal protein L18 OS=Mus musculus GN=Rpl18 PE=2 SV=3	sp|P35980|RL18_MOUSE	22 kDa	6	7	9	7		6	8	6	7
91.1	Protein Gm20425 OS=Mus musculus GN=Gm20425 PE=4 SV=1	tr|E9Q035|E9Q035_MOUSE	108 kDa	1	1	0	0		8	1	3	4
92	Annexin A1 OS=Mus musculus GN=Anxa1 PE=1 SV=2	sp|P10107|ANXA1_MOUSE	39 kDa	1	4	3	4		12	2	10	8
93	Protein-glutamine gamma-glutamyltransferase K OS=Mus musculus GN=Tgm1 PE=1 SV=2	sp|Q9JLF6|TGM1_MOUSE	90 kDa	4	4	7	4		5	2	6	4
95	Cytoplasmic dynein 1 heavy chain 1 OS=Mus musculus GN=Dync1h1 PE=1 SV=2	sp|Q9JHU4|DYHC1_MOUSE	532 kDa	2	5	2	3		1	1	0	2
96	Calmodulin-4 OS=Mus musculus GN=Calm4 PE=2 SV=2	sp|Q9JM83|CALM4_MOUSE	17 kDa	3	4	9	8		3	2	7	5
97	Cluster of Ras-related protein Rab-1A OS=Mus musculus GN=Rab1A PE=1 SV=3 (sp|P62821|RAB1A_MOUSE)	sp|P62821|RAB1A_MOUSE [5]	23 kDa	3	2	1	2		4	3	3	2
98	60S acidic ribosomal protein P2 OS=Mus musculus GN=Rplp2 PE=1 SV=3	sp|P99027|RLA2_MOUSE	12 kDa	7	9	8	7		8	7	10	6
99	40S ribosomal protein S19 OS=Mus musculus GN=Rps19 PE=1 SV=3	sp|Q9CZX8|RS19_MOUSE	16 kDa	7	7	8	6		4	4	5	4
100	Cluster of 60S ribosomal protein L11 OS=Mus musculus GN=Rpl11 PE=1 SV=4 (sp|Q9CXW4|RL11_MOUSE)	sp|Q9CXW4|RL11_MOUSE [3]	20 kDa	1	4	5	5		4	4	4	4
101	ATP synthase subunit alpha, mitochondrial OS=Mus musculus GN=Atp5a1 PE=1 SV=1	sp|Q03265|ATPA_MOUSE (+1)	60 kDa	3	6	5	7		3	3	4	4
102	Phosphoglycerate kinase 1 OS=Mus musculus GN=Pgk1 PE=1 SV=4	sp|P09411|PGK1_MOUSE	45 kDa	1	2	4	2		6	4	4	5
103	40S ribosomal protein S18 OS=Mus musculus GN=Rps18 PE=1 SV=3	sp|P62270|RS18_MOUSE (+1)	18 kDa	7	7	6	4		3	2	3	5
104	Rootletin OS=Mus musculus GN=Crocc PE=1 SV=2	sp|Q8CJ40|CROCC_MOUSE	227 kDa	0	1	0	0		0	2	0	0
105	40S ribosomal protein S16 OS=Mus musculus GN=Rps16 PE=2 SV=4	sp|P14131|RS16_MOUSE	16 kDa	4	13	7	6		5	6	5	3
106	40S ribosomal protein S8 OS=Mus musculus GN=Rps8 PE=1 SV=2	sp|P62242|RS8_MOUSE	24 kDa	5	6	5	3		4	2	3	5
107	Desmoglein-4 OS=Mus musculus GN=Dsg4 PE=1 SV=1	sp|Q7TMD7|DSG4_MOUSE	114 kDa	10	6	6	4		6	3	3	3
108	Phosphoglycerate mutase 1 OS=Mus musculus GN=Pgam1 PE=1 SV=3	sp|Q9DBJ1|PGAM1_MOUSE	29 kDa	3	3	4	4		10	5	7	7
109	Keratin, type I cytoskeletal 24 OS=Mus musculus GN=Krt24 PE=2 SV=2	sp|A1L317|K1C24_MOUSE	54 kDa	2	4	9	4		3	8	4	4
110	Cluster of Fructose-bisphosphate aldolase A OS=Mus musculus GN=Aldoa PE=1 SV=2 (sp|P05064|ALDOA_MOUSE)	sp|P05064|ALDOA_MOUSE [2]	39 kDa	4	5	4	4		3	3	8	4
111	Peroxiredoxin-1 OS=Mus musculus GN=Prdx1 PE=1 SV=1	sp|P35700|PRDX1_MOUSE (+2)	22 kDa	7	9	7	7		15	10	10	8
112	Carboxypeptidase M OS=Mus musculus GN=Cpm PE=2 SV=2	sp|Q80V42|CBPM_MOUSE	51 kDa	5	7	4	2		3	1	3	2
113	Cluster of Tropomyosin beta chain OS=Mus musculus GN=Tpm2 PE=1 SV=1 (sp|P58774|TPM2_MOUSE)	sp|P58774|TPM2_MOUSE [6]	33 kDa	3	0	4	2		0	1	4	1
114	MCG120169 OS=Mus musculus GN=2310050C09Rik PE=4 SV=1	tr|G5E8Z3|G5E8Z3_MOUSE	29 kDa	6	7	5	5		6	3	4	5
115	40S ribosomal protein S5 OS=Mus musculus GN=Rps5 PE=1 SV=1	tr|Q91V55|Q91V55_MOUSE	23 kDa	5	4	5	4		13	4	3	5
116	ATP synthase subunit beta, mitochondrial OS=Mus musculus GN=Atp5b PE=1 SV=2	sp|P56480|ATPB_MOUSE	56 kDa	4	3	8	8		4	3	7	6
117	40S ribosomal protein S13 OS=Mus musculus GN=Rps13 PE=1 SV=2	sp|P62301|RS13_MOUSE	17 kDa	4	2	2	2		2	2	1	1
118	Filaggrin-2 OS=Mus musculus GN=Flg2 PE=4 SV=1	tr|E9QPZ3|E9QPZ3_MOUSE	249 kDa	2	2	3	3		2	3	5	2
119	Beta-hexosaminidase subunit beta OS=Mus musculus GN=Hexb PE=2 SV=2	sp|P20060|HEXB_MOUSE	61 kDa	6	8	3	2		2	0	0	2
120	60S ribosomal protein L13 OS=Mus musculus GN=Rpl13 PE=2 SV=3	sp|P47963|RL13_MOUSE	24 kDa	5	6	6	6		5	4	6	4
121	Corneodesmosin OS=Mus musculus GN=Cdsn PE=2 SV=2	sp|Q7TPC1|CDSN_MOUSE	54 kDa	3	0	2	1		14	11	9	7
122	Collagen alpha-1(III) chain OS=Mus musculus GN=Col3a1 PE=1 SV=4	sp|P08121|CO3A1_MOUSE	139 kDa	6	7	10	6		2	3	2	1
123	Transketolase OS=Mus musculus GN=Tkt PE=1 SV=1	sp|P40142|TKT_MOUSE	68 kDa	2	4	7	4		2	1	3	4
124	40S ribosomal protein S15a OS=Mus musculus GN=Rps15a PE=1 SV=2	sp|P62245|RS15A_MOUSE (+1)	15 kDa	1	3	2	2		2	3	3	3
125	Kallikrein related-peptidase 15 OS=Mus musculus GN=Klk15 PE=2 SV=1	tr|Q8CGR4|Q8CGR4_MOUSE	28 kDa	4	5	6	5		5	5	5	6
126	40S ribosomal protein S11 OS=Mus musculus GN=Rps11 PE=1 SV=3	sp|P62281|RS11_MOUSE	18 kDa	4	2	4	2		1	1	1	0
127	Kallikrein-14 OS=Mus musculus GN=Klk14 PE=2 SV=1	sp|Q8CGR5|KLK14_MOUSE	27 kDa	5	5	5	3		8	8	5	4
128	Cysteine-rich motor neuron 1 protein OS=Mus musculus GN=Crim1 PE=2 SV=2	sp|Q9JLL0|CRIM1_MOUSE	114 kDa	0	0	0	0		1	4	0	1
129	Cluster of Lamin-B2 OS=Mus musculus GN=Lmnb2 PE=1 SV=2 (sp|P21619|LMNB2_MOUSE)	sp|P21619|LMNB2_MOUSE [2]	67 kDa	3	4	2	2		2	2	2	2
130	Tripartite motif-containing protein 29 OS=Mus musculus GN=Trim29 PE=2 SV=1	sp|Q8R2Q0|TRI29_MOUSE	66 kDa	4	3	6	2		5	6	6	6
131	Cluster of 60S ribosomal protein L35 OS=Mus musculus GN=Rpl35 PE=2 SV=1 (sp|Q6ZWV7|RL35_MOUSE)	sp|Q6ZWV7|RL35_MOUSE	15 kDa	2	2	2	2		1	1	1	2
132	Myosin-14 OS=Mus musculus GN=Myh14 PE=1 SV=1	sp|Q6URW6|MYH14_MOUSE (+1)	229 kDa	1	2	3	2		5	3	3	4
133	60S ribosomal protein L15 OS=Mus musculus GN=Rpl15 PE=2 SV=4	sp|Q9CZM2|RL15_MOUSE (+1)	24 kDa	2	5	4	3		2	2	2	3
134	Protein Krt78 OS=Mus musculus GN=Krt78 PE=4 SV=1	tr|E9Q0F0|E9Q0F0_MOUSE	112 kDa	3	1	3	3		7	6	3	2
135	Keratin, type II cytoskeletal 72 OS=Mus musculus GN=Krt72 PE=3 SV=1	sp|Q6IME9|K2C72_MOUSE	57 kDa	17	18	15	16		12	13	21	17
136	Cluster of Heterogeneous nuclear ribonucleoprotein A1 OS=Mus musculus GN=Hnrnpa1 PE=1 SV=2 (sp|P49312|ROA1_MOUSE)	sp|P49312|ROA1_MOUSE [3]	34 kDa	3	2	3	6		2	2	4	4
137	Cytosol aminopeptidase OS=Mus musculus GN=Lap3 PE=1 SV=3	sp|Q9CPY7|AMPL_MOUSE	56 kDa	5	6	5	4		3	2	3	1
138	60S acidic ribosomal protein P1 OS=Mus musculus GN=Rplp1 PE=2 SV=1	sp|P47955|RLA1_MOUSE	11 kDa	2	4	6	5		5	1	5	4
139	Cluster of Aldehyde dehydrogenase OS=Mus musculus GN=Aldh3b2 PE=3 SV=1 (tr|E9Q3E1|E9Q3E1_MOUSE)	tr|E9Q3E1|E9Q3E1_MOUSE [2]	53 kDa	3	2	3	3		0	0	2	1
140	Protein Dnah10 (Fragment) OS=Mus musculus GN=Dnah10 PE=4 SV=1	tr|F7ABZ6|F7ABZ6_MOUSE	503 kDa	0	4	2	2		0	0	0	0
141	Thioredoxin OS=Mus musculus GN=Txn PE=1 SV=3	sp|P10639|THIO_MOUSE	12 kDa	4	2	3	4		3	3	3	4
142	40S ribosomal protein S25 OS=Mus musculus GN=Rps25 PE=1 SV=1	sp|P62852|RS25_MOUSE	14 kDa	4	5	5	5		4	5	5	5
143	Eukaryotic translation initiation factor 4 gamma 1 OS=Mus musculus GN=Eif4g1 PE=1 SV=1	tr|E9PVC6|E9PVC6_MOUSE	171 kDa	3	3	2	3		2	1	3	2
144	60S ribosomal protein L7a OS=Mus musculus GN=Rpl7a PE=1 SV=2	sp|P12970|RL7A_MOUSE	30 kDa	3	4	6	5		2	1	2	2
145.1	Calmodulin-like protein 3 OS=Mus musculus GN=Calml3 PE=2 SV=1	sp|Q9D6P8|CALL3_MOUSE	17 kDa	2	4	5	5		3	3	5	6
146	Histone H1.5 OS=Mus musculus GN=Hist1h1b PE=1 SV=2	sp|P43276|H15_MOUSE	23 kDa	4	9	4	4		4	4	2	3
147	40S ribosomal protein S7 OS=Mus musculus GN=Rps7 PE=2 SV=1	sp|P62082|RS7_MOUSE (+1)	22 kDa	3	4	4	7		3	2	5	1
148	Envoplakin OS=Mus musculus GN=Evpl PE=2 SV=3	sp|Q9D952|EVPL_MOUSE	232 kDa	1	2	0	1		1	1	0	0
149	Cluster of Peroxiredoxin-5, mitochondrial OS=Mus musculus GN=Prdx5 PE=1 SV=2 (sp|P99029|PRDX5_MOUSE)	sp|P99029|PRDX5_MOUSE [2]	22 kDa	1	3	3	4		5	2	4	5
150	Annexin A7 OS=Mus musculus GN=Anxa7 PE=2 SV=2	sp|Q07076|ANXA7_MOUSE	50 kDa	4	6	5	5		1	1	1	2
151	Protein S100-A3 OS=Mus musculus GN=S100a3 PE=2 SV=1	sp|P62818|S10A3_MOUSE	12 kDa	3	2	2	2		4	4	2	3
152	Cluster of 60S ribosomal protein L23a OS=Mus musculus GN=Rpl23a PE=1 SV=1 (sp|P62751|RL23A_MOUSE)	sp|P62751|RL23A_MOUSE	18 kDa	3	2	5	3		2	2	2	1
153	Protein S100-A14 OS=Mus musculus GN=S100a14 PE=2 SV=1	sp|Q9D2Q8|S10AE_MOUSE	12 kDa	2	3	2	5		2	2	1	3
155	Cluster of Plastin-3 OS=Mus musculus GN=Pls3 PE=1 SV=3 (sp|Q99K51|PLST_MOUSE)	sp|Q99K51|PLST_MOUSE [2]	71 kDa	0	1	2	0		6	2	2	2
157	Cysteine--tRNA ligase, cytoplasmic OS=Mus musculus GN=Cars PE=2 SV=2	sp|Q9ER72|SYCC_MOUSE	95 kDa	0	5	2	1		1	0	2	0
158	V-set and immunoglobulin domain-containing protein 8 OS=Mus musculus GN=Vsig8 PE=2 SV=2	sp|Q6P3A4|VSIG8_MOUSE	44 kDa	2	2	2	1		2	2	2	1
159	40S ribosomal protein S26 OS=Mus musculus GN=Rps26 PE=2 SV=3	sp|P62855|RS26_MOUSE	13 kDa	4	5	3	3		4	2	3	3
160	60S ribosomal protein L28 OS=Mus musculus GN=Rpl28 PE=1 SV=2	sp|P41105|RL28_MOUSE	16 kDa	2	3	4	4		3	2	2	3
161	Ribonuclease inhibitor OS=Mus musculus GN=Rnh1 PE=1 SV=1	sp|Q91VI7|RINI_MOUSE	50 kDa	2	2	2	1		3	1	1	1
162	60S ribosomal protein L10a OS=Mus musculus GN=Rpl10a PE=1 SV=3	sp|P53026|RL10A_MOUSE (+1)	25 kDa	2	3	2	3		4	4	2	3
163	Ig kappa chain C region OS=Mus musculus PE=1 SV=1	sp|P01837|IGKC_MOUSE (+1)	12 kDa	1	0	1	0		9	4	7	6
164	Repetin OS=Mus musculus GN=Rptn PE=2 SV=2	sp|P97347|RPTN_MOUSE	129 kDa	0	0	0	0		3	2	1	2
165	Neurobin OS=Mus musculus GN=Tmprss11c PE=2 SV=1	tr|Q1JRP2|Q1JRP2_MOUSE	48 kDa	1	5	2	3		3	0	2	3
166	60S ribosomal protein L10 (Fragment) OS=Mus musculus GN=Rpl10 PE=4 SV=1	tr|I7HLV2|I7HLV2_MOUSE	23 kDa	2	2	0	1		2	2	1	0
167	Cluster of ATP-dependent RNA helicase DDX3Y OS=Mus musculus GN=Ddx3y PE=1 SV=2 (sp|Q62095|DDX3Y_MOUSE)	sp|Q62095|DDX3Y_MOUSE [3]	73 kDa	1	1	1	1		2	0	4	3
168	Myeloid leukemia factor 1 OS=Mus musculus GN=Mlf1 PE=1 SV=1	sp|Q9QWV4|MLF1_MOUSE (+1)	30 kDa	3	4	1	2		2	1	4	1
169	Casein kinase I isoform alpha OS=Mus musculus GN=Csnk1a1 PE=1 SV=1	tr|E9PWB2|E9PWB2_MOUSE	43 kDa	1	2	2	1		1	2	1	1
170.1	Cofilin-1 OS=Mus musculus GN=Cfl1 PE=1 SV=3	sp|P18760|COF1_MOUSE (+1)	19 kDa	3	2	4	2		2	1	4	4
171	40S ribosomal protein S14 OS=Mus musculus GN=Rps14 PE=2 SV=3	sp|P62264|RS14_MOUSE	16 kDa	4	5	4	4		2	1	4	4
172	Protein 2310079G19Rik OS=Mus musculus GN=2310079G19Rik PE=2 SV=1	tr|Q9D6L6|Q9D6L6_MOUSE	20 kDa	0	0	0	0		12	13	0	0
175	Keratin-associated protein 6-2 OS=Mus musculus GN=Krtap6-2 PE=2 SV=1	sp|O08884|KRA62_MOUSE (+1)	15 kDa	0	0	0	0		9	17	0	0
176	Hemoglobin subunit alpha OS=Mus musculus GN=Hba PE=1 SV=2	sp|P01942|HBA_MOUSE (+1)	15 kDa	6	4	5	1		2	1	3	1
177	Creatine kinase B-type OS=Mus musculus GN=Ckb PE=1 SV=1	sp|Q04447|KCRB_MOUSE	43 kDa	2	3	3	2		7	3	3	2
178	60S ribosomal protein L12 OS=Mus musculus GN=Rpl12 PE=1 SV=2	sp|P35979|RL12_MOUSE	18 kDa	1	3	3	2		0	1	1	1
179	Eukaryotic translation initiation factor 3 subunit C OS=Mus musculus GN=Eif3c PE=1 SV=1	sp|Q8R1B4|EIF3C_MOUSE	106 kDa	2	2	2	2		1	1	1	0
180	60S ribosomal protein L5 OS=Mus musculus GN=Rpl5 PE=1 SV=3	sp|P47962|RL5_MOUSE	34 kDa	0	1	0	0		2	0	0	0
181.1	Ubiquitin-like modifier-activating enzyme 1 OS=Mus musculus GN=Uba1 PE=1 SV=1	sp|Q02053|UBA1_MOUSE	118 kDa	1	0	1	1		3	0	0	2
182	Cluster of 60S ribosomal protein L13a OS=Mus musculus GN=Rpl13a PE=1 SV=4 (sp|P19253|RL13A_MOUSE)	sp|P19253|RL13A_MOUSE [2]	23 kDa	2	1	3	0		1	0	1	1
183	Profilin-1 OS=Mus musculus GN=Pfn1 PE=1 SV=2	sp|P62962|PROF1_MOUSE (+1)	15 kDa	0	1	1	2		7	2	3	4
184	Eukaryotic translation initiation factor 2 subunit 1 OS=Mus musculus GN=Eif2s1 PE=1 SV=3	sp|Q6ZWX6|IF2A_MOUSE	36 kDa	2	4	3	2		3	3	2	1
185	Keratin-associated protein 21-1 OS=Mus musculus GN=Krtap21-1 PE=2 SV=2	sp|Q925H4|KR211_MOUSE (+1)	13 kDa	0	0	0	0		11	18	0	0
186	Thioredoxin domain-containing protein 17 OS=Mus musculus GN=Txndc17 PE=1 SV=1	sp|Q9CQM5|TXD17_MOUSE	14 kDa	1	3	3	3		6	2	4	2
187	Calpain-12 OS=Mus musculus GN=Capn12 PE=2 SV=1	sp|Q9ER56|CAN12_MOUSE (+1)	81 kDa	2	3	1	1		0	0	0	0
188	Histone H1.0 OS=Mus musculus GN=H1f0 PE=2 SV=4	sp|P10922|H10_MOUSE	21 kDa	3	2	2	3		1	1	0	0
189	40S ribosomal protein S20 OS=Mus musculus GN=Rps20 PE=1 SV=1	sp|P60867|RS20_MOUSE	13 kDa	3	4	4	4		3	2	3	3
190	Tyrosine--tRNA ligase, cytoplasmic OS=Mus musculus GN=Yars PE=3 SV=1	tr|A2A7S7|A2A7S7_MOUSE	63 kDa	2	1	0	0		0	0	0	0
191	60S ribosomal protein L30 OS=Mus musculus GN=Rpl30 PE=2 SV=2	sp|P62889|RL30_MOUSE	13 kDa	1	1	2	1		3	3	1	0
192	60S ribosomal protein L8 OS=Mus musculus GN=Rpl8 PE=1 SV=2	sp|P62918|RL8_MOUSE	28 kDa	3	3	2	2		4	2	2	3
193	60S ribosomal protein L27a OS=Mus musculus GN=Rpl27a PE=2 SV=5	sp|P14115|RL27A_MOUSE	17 kDa	3	3	5	4		2	2	3	2
194	Transgelin-2 OS=Mus musculus GN=Tagln2 PE=1 SV=4	sp|Q9WVA4|TAGL2_MOUSE	22 kDa	1	1	2	1		3	2	2	2
195	Keratin-associated protein 19-5 OS=Mus musculus GN=Krtap19-5 PE=4 SV=1	tr|F8VQ65|F8VQ65_MOUSE	7 kDa	4	3	2	3		1	1	1	1
196	60S ribosomal protein L31 OS=Mus musculus GN=Rpl31 PE=1 SV=1	sp|P62900|RL31_MOUSE (+1)	14 kDa	3	3	4	1		2	1	1	2
197	Cluster of Ras-related protein Rab-11B OS=Mus musculus GN=Rab11b PE=1 SV=3 (sp|P46638|RB11B_MOUSE)	sp|P46638|RB11B_MOUSE [5]	24 kDa	2	2	3	2		2	3	3	2
198	Cluster of Eukaryotic translation initiation factor 2 subunit 2 OS=Mus musculus GN=Eif2s2 PE=1 SV=1 (sp|Q99L45|IF2B_MOUSE)	sp|Q99L45|IF2B_MOUSE	38 kDa	1	1	2	0		1	1	2	1
199	Protein disulfide-isomerase OS=Mus musculus GN=P4hb PE=1 SV=2	sp|P09103|PDIA1_MOUSE	57 kDa	2	4	3	0		4	0	4	2
200	Desmocollin-3 OS=Mus musculus GN=Dsc3 PE=1 SV=2	sp|P55850|DSC3_MOUSE	101 kDa	1	2	1	2		4	3	2	3
201	GTP-binding nuclear protein Ran OS=Mus musculus GN=Ran PE=1 SV=3	sp|P62827|RAN_MOUSE	24 kDa	3	4	4	2		1	0	2	1
202	40S ribosomal protein S12 OS=Mus musculus GN=Rps12 PE=1 SV=2	sp|P63323|RS12_MOUSE (+1)	15 kDa	3	3	3	2		3	1	2	2
203	Collagen alpha-4(IV) chain OS=Mus musculus GN=Col4a4 PE=2 SV=1	REVERSE_sp|Q9QZR9|CO4A4_MOUSE-R	164 kDa	4	0	5	0		3	0	2	0
204	60 kDa heat shock protein, mitochondrial OS=Mus musculus GN=Hspd1 PE=1 SV=1	sp|P63038|CH60_MOUSE	61 kDa	1	3	3	4		1	0	0	0
205	Suprabasin OS=Mus musculus GN=Sbsn PE=2 SV=1	sp|Q8CIT9|SBSN_MOUSE (+1)	72 kDa	1	2	2	1		4	2	2	3
206	Nucleolin OS=Mus musculus GN=Ncl PE=1 SV=2	sp|P09405|NUCL_MOUSE	77 kDa	1	1	3	3		0	0	1	1
207	Glial fibrillary acidic protein OS=Mus musculus GN=Gfap PE=1 SV=4	sp|P03995|GFAP_MOUSE	50 kDa	0	0	0	2		0	0	2	0
208	Glutathione S-transferase omega-1 OS=Mus musculus GN=Gsto1 PE=2 SV=2	sp|O09131|GSTO1_MOUSE	27 kDa	0	0	1	0		4	1	1	1
209	60S ribosomal protein L26 OS=Mus musculus GN=Rpl26 PE=1 SV=1	sp|P61255|RL26_MOUSE (+1)	17 kDa	1	2	3	2		3	1	1	5
210	Nucleoside diphosphate kinase OS=Mus musculus GN=Gm20390 PE=3 SV=1	tr|E9PZF0|E9PZF0_MOUSE	30 kDa	1	1	1	0		4	0	0	0
211	Aurora kinase B OS=Mus musculus GN=Aim1 PE=4 SV=1	tr|E9PVP1|E9PVP1_MOUSE	185 kDa	1	3	3	0		2	0	0	0
212	Actin-related protein 2/3 complex subunit 4 OS=Mus musculus GN=Arpc4 PE=1 SV=3	sp|P59999|ARPC4_MOUSE	20 kDa	0	3	1	1		1	2	2	2
213	Serpin B13 OS=Mus musculus GN=Serpinb13 PE=2 SV=2	sp|Q8CDC0|SPB13_MOUSE	44 kDa	0	1	1	0		0	0	3	1
214	Translationally-controlled tumor protein OS=Mus musculus GN=Tpt1 PE=1 SV=1	sp|P63028|TCTP_MOUSE	19 kDa	1	1	1	3		2	1	2	1
215	Keratin, type I cytoskeletal 12 OS=Mus musculus GN=Krt12 PE=1 SV=2	sp|Q64291|K1C12_MOUSE (+1)	52 kDa	6	6	6	0		2	2	3	2
216	Cluster of Heterogeneous nuclear ribonucleoprotein L OS=Mus musculus GN=Hnrnpl PE=1 SV=2 (sp|Q8R081|HNRPL_MOUSE)	sp|Q8R081|HNRPL_MOUSE [2]	64 kDa	1	1	3	1		1	0	0	0
217	Elongation factor 1-delta OS=Mus musculus GN=Eef1d PE=1 SV=3	sp|P57776|EF1D_MOUSE (+2)	31 kDa	2	2	2	1		2	2	3	2
218	Heterogeneous nuclear ribonucleoproteins A2/B1 OS=Mus musculus GN=Hnrnpa2b1 PE=1 SV=2	sp|O88569|ROA2_MOUSE	37 kDa	1	2	1	3		2	2	2	1
219	Peroxiredoxin-6 OS=Mus musculus GN=Prdx6 PE=1 SV=1	tr|D3Z0Y2|D3Z0Y2_MOUSE	22 kDa	1	3	2	2		2	2	2	0
220	60S ribosomal protein L22 OS=Mus musculus GN=Rpl22 PE=1 SV=2	sp|P67984|RL22_MOUSE	15 kDa	0	0	2	2		2	2	3	2
221	Protein FAM83H OS=Mus musculus GN=Fam83h PE=1 SV=1	sp|Q148V8|FA83H_MOUSE	131 kDa	0	3	2	0		1	0	1	0
222	Lumican OS=Mus musculus GN=Lum PE=1 SV=2	sp|P51885|LUM_MOUSE	38 kDa	2	2	3	3		0	0	1	1
223	Destrin OS=Mus musculus GN=Dstn PE=1 SV=3	sp|Q9R0P5|DEST_MOUSE	19 kDa	1	1	0	3		4	2	2	4
224	Alpha-1-antitrypsin 1-1 OS=Mus musculus GN=Serpina1a PE=1 SV=4	sp|P07758|A1AT1_MOUSE (+5)	46 kDa	0	0	4	2		3	1	2	3
225	NADP-dependent malic enzyme OS=Mus musculus GN=Me1 PE=1 SV=2	sp|P06801|MAOX_MOUSE	64 kDa	1	0	0	1		2	0	1	2
226	Clathrin heavy chain 1 OS=Mus musculus GN=Cltc PE=1 SV=3	sp|Q68FD5|CLH1_MOUSE (+1)	192 kDa	0	2	0	0		0	1	0	0
227	Eukaryotic translation initiation factor 5A-1 OS=Mus musculus GN=Eif5a PE=1 SV=2	sp|P63242|IF5A1_MOUSE (+1)	17 kDa	2	1	3	0		1	1	1	2
228	Carbonic anhydrase 2 OS=Mus musculus GN=Ca2 PE=1 SV=4	sp|P00920|CAH2_MOUSE	29 kDa	2	2	1	1		1	2	2	3
229	60S ribosomal protein L18a OS=Mus musculus GN=Rpl18a PE=1 SV=1	sp|P62717|RL18A_MOUSE	21 kDa	1	0	3	2		3	3	3	0
230	Protein S100-A9 OS=Mus musculus GN=S100a9 PE=1 SV=3	sp|P31725|S10A9_MOUSE	13 kDa	0	0	0	0		10	1	6	0
231	Malate dehydrogenase, mitochondrial OS=Mus musculus GN=Mdh2 PE=1 SV=3	sp|P08249|MDHM_MOUSE	36 kDa	0	1	2	2		0	0	0	0
232	Eukaryotic translation initiation factor 3 subunit F OS=Mus musculus GN=Eif3f PE=1 SV=2	sp|Q9DCH4|EIF3F_MOUSE	38 kDa	2	4	3	1		2	1	1	1
233.1	Plasminogen activator inhibitor 2, macrophage OS=Mus musculus GN=Serpinb2 PE=2 SV=1	sp|P12388|PAI2_MOUSE	46 kDa	0	0	0	0		2	1	3	0
234	Protein disulfide-isomerase A3 OS=Mus musculus GN=Pdia3 PE=1 SV=2	sp|P27773|PDIA3_MOUSE	57 kDa	1	1	0	0		3	1	1	0
235	Eukaryotic translation initiation factor 3 subunit D OS=Mus musculus GN=Eif3d PE=1 SV=2	sp|O70194|EIF3D_MOUSE	64 kDa	0	2	2	1		1	0	1	0
236	60S ribosomal protein L34 OS=Mus musculus GN=Rpl34 PE=1 SV=2	sp|Q9D1R9|RL34_MOUSE	13 kDa	2	2	2	2		3	3	1	1
237	Eukaryotic translation initiation factor 3 subunit E OS=Mus musculus GN=Eif3e PE=1 SV=1	sp|P60229|EIF3E_MOUSE	52 kDa	1	1	1	1		0	0	2	1
238	Cytosolic phospholipase A2 beta OS=Mus musculus GN=Pla2g4b PE=4 SV=1	tr|B7ZCM8|B7ZCM8_MOUSE	89 kDa	0	2	0	0		0	0	0	1
239	Cluster of Serine/threonine-protein phosphatase PP1-beta catalytic subunit OS=Mus musculus GN=Ppp1cb PE=1 SV=3 (sp|P62141|PP1B_MOUSE)	sp|P62141|PP1B_MOUSE [2]	37 kDa	0	0	0	0		1	2	0	0
240	Tropomyosin alpha-4 chain OS=Mus musculus GN=Tpm4 PE=2 SV=3	sp|Q6IRU2|TPM4_MOUSE	28 kDa	0	0	0	0		2	1	2	0
241	Arginase-1 OS=Mus musculus GN=Arg1 PE=1 SV=1	sp|Q61176|ARGI1_MOUSE	35 kDa	0	0	0	0		1	1	2	0
243	Elongation factor 1-beta OS=Mus musculus GN=Eef1b PE=1 SV=5	sp|O70251|EF1B_MOUSE (+1)	25 kDa	1	1	1	2		2	1	1	1
244	Eukaryotic translation initiation factor 3 subunit L OS=Mus musculus GN=Eif3l PE=1 SV=1	sp|Q8QZY1|EIF3L_MOUSE	67 kDa	0	2	2	0		2	0	0	1
245	Cluster of Protein S100a16 OS=Mus musculus GN=S100a16 PE=2 SV=1 (tr|Q9D708|Q9D708_MOUSE)	tr|Q9D708|Q9D708_MOUSE	14 kDa	1	0	1	3		1	0	2	1
246	Cluster of Dermokine (Fragment) OS=Mus musculus GN=Dmkn PE=4 SV=1 (tr|A0A087WQH3|A0A087WQH3_MOUSE)	tr|A0A087WQH3|A0A087WQH3_MOUSE [6]	31 kDa	0	0	0	0		2	1	2	1
247	Ig gamma-3 chain C region OS=Mus musculus PE=1 SV=2	sp|P03987|IGHG3_MOUSE (+1)	44 kDa	0	0	0	0		2	1	4	5
248	Glutaredoxin-1 OS=Mus musculus GN=Glrx PE=1 SV=3	sp|Q9QUH0|GLRX1_MOUSE	12 kDa	1	1	2	1		2	3	2	2
249	Thioredoxin reductase 1, cytoplasmic OS=Mus musculus GN=Txnrd1 PE=1 SV=3	sp|Q9JMH6|TRXR1_MOUSE	67 kDa	2	1	1	1		1	0	0	0
250	Cluster of Kng2 protein OS=Mus musculus GN=Kng2 PE=2 SV=1 (tr|Q6S9I0|Q6S9I0_MOUSE)	tr|Q6S9I0|Q6S9I0_MOUSE	48 kDa	0	0	1	0		0	0	2	1
251	RNA-binding protein 3 OS=Mus musculus GN=Rbm3 PE=2 SV=1	sp|O89086|RBM3_MOUSE	17 kDa	2	1	3	2		0	0	2	0
253.1	MCG130175, isoform CRA_b OS=Mus musculus GN=BC100530 PE=2 SV=1	tr|Q497J0|Q497J0_MOUSE	11 kDa	0	1	1	1		1	0	1	2
254	Poly(rC)-binding protein 1 OS=Mus musculus GN=Pcbp1 PE=1 SV=1	sp|P60335|PCBP1_MOUSE	37 kDa	0	0	0	0		2	0	1	0
255	1-phosphatidylinositol 4,5-bisphosphate phosphodiesterase delta-1 OS=Mus musculus GN=Plcd1 PE=2 SV=2	sp|Q8R3B1|PLCD1_MOUSE	86 kDa	2	2	0	1		0	0	0	0
256	60S ribosomal protein L27 OS=Mus musculus GN=Rpl27 PE=1 SV=2	sp|P61358|RL27_MOUSE	16 kDa	1	1	2	2		1	2	1	1
257	Ras GTPase-activating-like protein IQGAP1 OS=Mus musculus GN=Iqgap1 PE=1 SV=2	sp|Q9JKF1|IQGA1_MOUSE	189 kDa	1	2	0	0		1	0	1	0
258	Gelsolin OS=Mus musculus GN=Gsn PE=1 SV=3	sp|P13020|GELS_MOUSE	86 kDa	0	2	0	0		1	0	2	0
259	Cluster of Myosin light chain 1/3, skeletal muscle isoform OS=Mus musculus GN=Myl1 PE=4 SV=1 (tr|E9PWG4|E9PWG4_MOUSE)	tr|E9PWG4|E9PWG4_MOUSE	18 kDa	1	0	2	0		0	0	0	0
260	MCG21235 OS=Mus musculus GN=Serpinb3b PE=2 SV=1	tr|Q9D1Q5|Q9D1Q5_MOUSE	45 kDa	0	0	0	0		2	1	1	1
261	Eukaryotic translation initiation factor 3 subunit H OS=Mus musculus GN=Eif3h PE=1 SV=1	sp|Q91WK2|EIF3H_MOUSE	40 kDa	0	1	2	2		0	0	0	0
262	Transaldolase OS=Mus musculus GN=Taldo1 PE=1 SV=2	sp|Q93092|TALDO_MOUSE	37 kDa	2	1	1	1		1	1	0	0
263	Creatine kinase U-type, mitochondrial OS=Mus musculus GN=Ckmt1 PE=1 SV=1	sp|P30275|KCRU_MOUSE	47 kDa	1	1	0	1		2	2	0	1
264	Malate dehydrogenase, cytoplasmic OS=Mus musculus GN=Mdh1 PE=1 SV=3	sp|P14152|MDHC_MOUSE	37 kDa	3	0	3	1		0	0	0	0
265	Glycolipid transfer protein OS=Mus musculus GN=Gltp PE=2 SV=3	sp|Q9JL62|GLTP_MOUSE (+1)	24 kDa	1	2	0	1		1	1	1	0
266	Filamin-B OS=Mus musculus GN=Flnb PE=1 SV=3	sp|Q80X90|FLNB_MOUSE	278 kDa	0	3	1	0		2	0	1	0
267	Eukaryotic translation initiation factor 3 subunit I OS=Mus musculus GN=Eif3i PE=1 SV=1	sp|Q9QZD9|EIF3I_MOUSE	36 kDa	0	1	2	1		1	0	0	1
268	Aspartate aminotransferase, mitochondrial OS=Mus musculus GN=Got2 PE=1 SV=1	sp|P05202|AATM_MOUSE	47 kDa	1	1	0	0		0	0	2	1
269	Plasminogen activator inhibitor 1 RNA-binding protein OS=Mus musculus GN=Serbp1 PE=1 SV=2	sp|Q9CY58|PAIRB_MOUSE	45 kDa	2	0	0	1		0	0	0	0
270	Prothymosin alpha OS=Mus musculus GN=Ptma PE=1 SV=2	sp|P26350|PTMA_MOUSE	12 kDa	1	2	0	0		0	0	3	3
271	Insulin-degrading enzyme OS=Mus musculus GN=Ide PE=1 SV=1	sp|Q9JHR7|IDE_MOUSE (+1)	118 kDa	0	0	0	0		0	1	2	0
272	Alcohol dehydrogenase [NADP(+)] OS=Mus musculus GN=Akr1a1 PE=1 SV=3	sp|Q9JII6|AK1A1_MOUSE	37 kDa	0	2	1	1		1	0	0	0
273	Cluster of Ras-related protein Rab-6B OS=Mus musculus GN=Rab6b PE=1 SV=1 (sp|P61294|RAB6B_MOUSE)	sp|P61294|RAB6B_MOUSE	23 kDa	1	1	0	0		0	0	2	0
275	Serine protease inhibitor A3K OS=Mus musculus GN=Serpina3k PE=1 SV=2	sp|P07759|SPA3K_MOUSE	47 kDa	1	3	1	1		0	0	0	0
276	Cystatin-A OS=Mus musculus GN=Csta PE=2 SV=1	sp|P56567|CYTA_MOUSE	11 kDa	0	2	1	0		1	1	1	0
278	Reticulon-3 OS=Mus musculus GN=Rtn3 PE=1 SV=2	sp|Q9ES97|RTN3_MOUSE	104 kDa	0	0	2	1		1	1	1	1
279	Heat shock protein 75 kDa, mitochondrial OS=Mus musculus GN=Trap1 PE=1 SV=1	sp|Q9CQN1|TRAP1_MOUSE	80 kDa	0	0	2	1		1	0	0	3
281	Serine--tRNA ligase, cytoplasmic OS=Mus musculus GN=Sars PE=2 SV=3	sp|P26638|SYSC_MOUSE (+1)	58 kDa	1	2	0	0		0	0	0	0
284	ADP-ribosylation factor 3 OS=Mus musculus GN=Arf3 PE=2 SV=2	sp|P61205|ARF3_MOUSE (+1)	21 kDa	1	2	3	2		2	2	2	1
285	Keratin, type II cytoskeletal 74 OS=Mus musculus GN=Krt74 PE=3 SV=1	sp|Q6IFZ9|K2C74_MOUSE	55 kDa	0	0	9	0		0	0	10	0
286	Superoxide dismutase [Cu-Zn] OS=Mus musculus GN=Sod1 PE=1 SV=2	sp|P08228|SODC_MOUSE	16 kDa	2	1	0	0		0	0	0	0
