# Supplementary material for: Witch Nails (Krt90whnl): A spontaneous mouse mutation affecting nail growth and development
Source: PLoS One. 2022 Nov 14;17(11):e0277284. doi: 10.1371/journal.pone.0277284 (PMC9662738; doi:10.1371/journal.pone.0277284)
Supplement: S2 Table — Weighted counts were compared for nails from the wild type versus mutant mice. FC, fold change (ratio of weighted spectral counts in the mutant to wild type nail). p values were adjusted for multiple comparison testing in column F; values <0.05 are highlighted. (XLSX) [file pone.0277284.s002.xlsx]

## Sheet: Mouse Nail Data Analysis Result
S2 Table. Statistical Analysis of Expression Level Differences among Identified Proteins. Weighted counts were compared for
nails from the wild type versus mutant mice. FC, fold change (ratio of weighted spectral counts in the mutant to wild type nail). p values
were adjusted for multiple comparison testing in column F; values <0.05 are highlighted.
Accession.Number	Identified.Proteins	MW	logFC	P.Value	adj.P.Val
tr|A2A590|A2A590_MOUSE [4]	Cluster of Keratin associated protein 1-5 OS=Mus musculus GN=Krtap1-5 PE=2 SV=1 (tr|A2A590|A2A590_MOUSE)	12 kDa	1.27403	0.0636334	0.191898
sp|Q9D638|KRA32_MOUSE	Keratin-associated protein 3-2 OS=Mus musculus GN=Krtap3-2 PE=2 SV=2	11 kDa	0.926293	0.139767	0.290515
sp|Q7TPC1|CDSN_MOUSE	Corneodesmosin OS=Mus musculus GN=Cdsn PE=2 SV=2	54 kDa	0.858642	0.000822898	0.0138713
sp|Q925H4|KR211_MOUSE (+1)	Keratin-associated protein 21-1 OS=Mus musculus GN=Krtap21-1 PE=2 SV=2	13 kDa	0.78101	0.0547901	0.175208
sp|P01837|IGKC_MOUSE (+1)	Ig kappa chain C region OS=Mus musculus PE=1 SV=1	12 kDa	0.761172	0.00020799	0.0100875
tr|Q9D6S9|Q9D6S9_MOUSE	2310061N02Rik protein OS=Mus musculus GN=2310061N02Rik PE=2 SV=1	20 kDa	0.735936	0.0630053	0.191898
sp|O08884|KRA62_MOUSE (+1)	Keratin-associated protein 6-2 OS=Mus musculus GN=Krtap6-2 PE=2 SV=1	15 kDa	0.685646	0.0721433	0.19994
tr|Q9D6L6|Q9D6L6_MOUSE	Protein 2310079G19Rik OS=Mus musculus GN=2310079G19Rik PE=2 SV=1	20 kDa	0.669825	0.0669521	0.192901
sp|P03987|IGHG3_MOUSE (+1)	Ig gamma-3 chain C region OS=Mus musculus PE=1 SV=2	44 kDa	0.648636	0.000399395	0.0109312
sp|P97347|RPTN_MOUSE	Repetin OS=Mus musculus GN=Rptn PE=2 SV=2	129 kDa	0.621417	0.00012544	0.0100875
sp|P31725|S10A9_MOUSE	Protein S100-A9 OS=Mus musculus GN=S100a9 PE=1 SV=3	13 kDa	0.606484	0.00838576	0.0498012
tr|A0A087WQH3|A0A087WQH3_MOUSE [6]	Cluster of Dermokine (Fragment) OS=Mus musculus GN=Dmkn PE=4 SV=1 (tr|A0A087WQH3|A0A087WQH3_MOUSE)	31 kDa	0.603914	4.99928e-05	0.0100875
sp|Q925H3|KRA65_MOUSE [2]	Cluster of Keratin-associated protein 6-5 OS=Mus musculus GN=Krtap6-5 PE=2 SV=1 (sp|Q925H3|KRA65_MOUSE)	8 kDa	0.603463	0.0528432	0.172779
sp|B2RUR4|KPRP_MOUSE	Keratinocyte proline-rich protein OS=Mus musculus GN=Kprp PE=2 SV=1	72 kDa	0.60168	0.130793	0.279859
sp|P07724|ALBU_MOUSE	Serum albumin OS=Mus musculus GN=Alb PE=1 SV=3	69 kDa	0.589566	0.000501153	0.0112384
tr|Q8K198|Q8K198_MOUSE	Keratin associated protein 13-1 OS=Mus musculus GN=Krtap13-1 PE=2 SV=1	18 kDa	0.579194	0.148294	0.301402
sp|Q9Z2K1|K1C16_MOUSE	Keratin, type I cytoskeletal 16 OS=Mus musculus GN=Krt16 PE=1 SV=3	52 kDa	0.549875	0.000858018	0.0138713
sp|Q9Z331|K2C6B_MOUSE (+1)	Keratin, type II cytoskeletal 6B OS=Mus musculus GN=Krt6b PE=1 SV=3	60 kDa	0.535336	7.81398e-05	0.0100875
tr|E9Q035|E9Q035_MOUSE	Protein Gm20425 OS=Mus musculus GN=Gm20425 PE=4 SV=1	108 kDa	0.534899	0.0118867	0.0617685
sp|P17751|TPIS_MOUSE	Triosephosphate isomerase OS=Mus musculus GN=Tpi1 PE=1 SV=4	32 kDa	0.529599	0.00231333	0.0238649
tr|Q9D1Q5|Q9D1Q5_MOUSE	MCG21235 OS=Mus musculus GN=Serpinb3b PE=2 SV=1	45 kDa	0.483216	0.0001805	0.0100875
sp|P50446|K2C6A_MOUSE	Keratin, type II cytoskeletal 6A OS=Mus musculus GN=Krt6a PE=1 SV=3	59 kDa	0.478475	0.000413206	0.0109312
sp|Q08189|TGM3_MOUSE	Protein-glutamine gamma-glutamyltransferase E OS=Mus musculus GN=Tgm3 PE=1 SV=2	77 kDa	0.467385	0.00030348	0.0104505
sp|P52480|KPYM_MOUSE	Pyruvate kinase PKM OS=Mus musculus GN=Pkm PE=1 SV=4	58 kDa	0.45029	0.000196389	0.0100875
sp|P62962|PROF1_MOUSE (+1)	Profilin-1 OS=Mus musculus GN=Pfn1 PE=1 SV=2	15 kDa	0.443619	0.0064888	0.0443796
sp|P12388|PAI2_MOUSE	Plasminogen activator inhibitor 2, macrophage OS=Mus musculus GN=Serpinb2 PE=2 SV=1	46 kDa	0.428467	0.00428998	0.0337401
sp|Q99K51|PLST_MOUSE [2]	Cluster of Plastin-3 OS=Mus musculus GN=Pls3 PE=1 SV=3 (sp|Q99K51|PLST_MOUSE)	71 kDa	0.426797	0.0143603	0.0687561
sp|Q9JLL0|CRIM1_MOUSE	Cysteine-rich motor neuron 1 protein OS=Mus musculus GN=Crim1 PE=2 SV=2	114 kDa	0.401623	0.0588435	0.184123
sp|P67984|RL22_MOUSE	60S ribosomal protein L22 OS=Mus musculus GN=Rpl22 PE=1 SV=2	15 kDa	0.399201	0.0105239	0.0588933
sp|P10107|ANXA1_MOUSE	Annexin A1 OS=Mus musculus GN=Anxa1 PE=1 SV=2	39 kDa	0.39475	0.0160053	0.0727741
sp|O09131|GSTO1_MOUSE	Glutathione S-transferase omega-1 OS=Mus musculus GN=Gsto1 PE=2 SV=2	27 kDa	0.378717	0.00258402	0.0245696
sp|Q6IRU2|TPM4_MOUSE	Tropomyosin alpha-4 chain OS=Mus musculus GN=Tpm4 PE=2 SV=3	28 kDa	0.358741	0.00657611	0.0443796
tr|O88375|O88375_MOUSE [4]	Cluster of Keratin associated protein 13 OS=Mus musculus GN=Krtap13 PE=2 SV=1 (tr|O88375|O88375_MOUSE)	21 kDa	0.35024	0.234462	0.414222
sp|Q9R0P5|DEST_MOUSE	Destrin OS=Mus musculus GN=Dstn PE=1 SV=3	19 kDa	0.341091	0.0416428	0.142565
sp|P07356|ANXA2_MOUSE	Annexin A2 OS=Mus musculus GN=Anxa2 PE=1 SV=2	39 kDa	0.34018	0.0109011	0.0598532
sp|Q61176|ARGI1_MOUSE	Arginase-1 OS=Mus musculus GN=Arg1 PE=1 SV=1	35 kDa	0.329428	0.00619325	0.0443796
sp|P09411|PGK1_MOUSE	Phosphoglycerate kinase 1 OS=Mus musculus GN=Pgk1 PE=1 SV=4	45 kDa	0.322023	0.00212024	0.0228515
sp|P14602|HSPB1_MOUSE	Heat shock protein beta-1 OS=Mus musculus GN=Hspb1 PE=1 SV=3	23 kDa	0.306695	0.001814	0.0219947
sp|Q9DBJ1|PGAM1_MOUSE	Phosphoglycerate mutase 1 OS=Mus musculus GN=Pgam1 PE=1 SV=3	29 kDa	0.300045	0.00050206	0.0112384
sp|Q9QWL7|K1C17_MOUSE	Keratin, type I cytoskeletal 17 OS=Mus musculus GN=Krt17 PE=1 SV=3	48 kDa	0.288806	0.00169125	0.0219947
sp|P62141|PP1B_MOUSE [2]	Cluster of Serine/threonine-protein phosphatase PP1-beta catalytic subunit OS=Mus musculus GN=Ppp1cb PE=1 SV=3 (sp|P62141|PP1B_MOUSE)	37 kDa	0.271891	0.0652849	0.191898
sp|P60335|PCBP1_MOUSE	Poly(rC)-binding protein 1 OS=Mus musculus GN=Pcbp1 PE=1 SV=1	37 kDa	0.266791	0.0759995	0.20669
sp|Q6URW6|MYH14_MOUSE (+1)	Myosin-14 OS=Mus musculus GN=Myh14 PE=1 SV=1	229 kDa	0.258397	0.00383339	0.0309866
sp|P06151|LDHA_MOUSE (+1)	L-lactate dehydrogenase A chain OS=Mus musculus GN=Ldha PE=1 SV=3	36 kDa	0.257339	0.00280079	0.0254697
sp|Q9JHR7|IDE_MOUSE (+1)	Insulin-degrading enzyme OS=Mus musculus GN=Ide PE=1 SV=1	118 kDa	0.250966	0.0649619	0.191898
sp|P07758|A1AT1_MOUSE (+5)	Alpha-1-antitrypsin 1-1 OS=Mus musculus GN=Serpina1a PE=1 SV=4	46 kDa	0.242524	0.149147	0.301402
tr|E9Q0F0|E9Q0F0_MOUSE	Protein Krt78 OS=Mus musculus GN=Krt78 PE=4 SV=1	112 kDa	0.241831	0.0949718	0.236212
sp|Q99L45|IF2B_MOUSE	Cluster of Eukaryotic translation initiation factor 2 subunit 2 OS=Mus musculus GN=Eif2s2 PE=1 SV=1 (sp|Q99L45|IF2B_MOUSE)	38 kDa	0.241828	0.0392517	0.139296
sp|B1AQ75|KRT36_MOUSE	Keratin, type I cuticular Ha6 OS=Mus musculus GN=Krt36 PE=1 SV=1	53 kDa	0.238961	0.0017597	0.0219947
sp|P55849|DSC1_MOUSE	Desmocollin-1 OS=Mus musculus GN=Dsc1 PE=1 SV=2	99 kDa	0.222634	0.00756504	0.0468388
sp|Q8R2Q0|TRI29_MOUSE	Tripartite motif-containing protein 29 OS=Mus musculus GN=Trim29 PE=2 SV=1	66 kDa	0.221183	0.0287845	0.106029
sp|P27773|PDIA3_MOUSE	Protein disulfide-isomerase A3 OS=Mus musculus GN=Pdia3 PE=1 SV=2	57 kDa	0.216615	0.157916	0.31261
sp|P06801|MAOX_MOUSE	NADP-dependent malic enzyme OS=Mus musculus GN=Me1 PE=1 SV=2	64 kDa	0.216152	0.234868	0.414222
sp|P05213|TBA1B_MOUSE [4]	Cluster of Tubulin alpha-1B chain OS=Mus musculus GN=Tuba1b PE=1 SV=2 (sp|P05213|TBA1B_MOUSE)	50 kDa	0.216085	0.0363514	0.132228
sp|P20029|GRP78_MOUSE	78 kDa glucose-regulated protein OS=Mus musculus GN=Hspa5 PE=1 SV=3	72 kDa	0.214566	0.0144128	0.0687561
sp|Q8R0W0|EPIPL_MOUSE	Epiplakin OS=Mus musculus GN=Eppk1 PE=1 SV=2	725 kDa	0.208339	0.00298778	0.0263468
sp|Q9QUH0|GLRX1_MOUSE	Glutaredoxin-1 OS=Mus musculus GN=Glrx PE=1 SV=3	12 kDa	0.192065	0.017927	0.0778622
sp|P99029|PRDX5_MOUSE [2]	Cluster of Peroxiredoxin-5, mitochondrial OS=Mus musculus GN=Prdx5 PE=1 SV=2 (sp|P99029|PRDX5_MOUSE)	22 kDa	0.185107	0.0450749	0.152521
sp|P55850|DSC3_MOUSE	Desmocollin-3 OS=Mus musculus GN=Dsc3 PE=1 SV=2	101 kDa	0.184595	0.0223366	0.0890406
sp|P59999|ARPC4_MOUSE	Actin-related protein 2/3 complex subunit 4 OS=Mus musculus GN=Arpc4 PE=1 SV=3	20 kDa	0.178264	0.199248	0.366969
tr|E9Q2E9|E9Q2E9_MOUSE	Protein Krtap11-1 OS=Mus musculus GN=Krtap11-1 PE=4 SV=1	19 kDa	0.175854	0.382423	0.537267
sp|Q9WVA4|TAGL2_MOUSE	Transgelin-2 OS=Mus musculus GN=Tagln2 PE=1 SV=4	22 kDa	0.175084	0.0132768	0.065484
sp|Q62168|K1H2_MOUSE (+1)	Keratin, type I cuticular Ha2 OS=Mus musculus GN=Krt32 PE=2 SV=2	46 kDa	0.174401	0.0895171	0.230526
sp|Q04447|KCRB_MOUSE	Creatine kinase B-type OS=Mus musculus GN=Ckb PE=1 SV=1	43 kDa	0.168841	0.0972688	0.239875
sp|Q9CQN1|TRAP1_MOUSE	Heat shock protein 75 kDa, mitochondrial OS=Mus musculus GN=Trap1 PE=1 SV=1	80 kDa	0.168165	0.416438	0.568936
sp|Q8CIT9|SBSN_MOUSE (+1)	Suprabasin OS=Mus musculus GN=Sbsn PE=2 SV=1	72 kDa	0.162888	0.0269201	0.100433
sp|Q99M73|KRT84_MOUSE	Keratin, type II cuticular Hb4 OS=Mus musculus GN=Krt84 PE=2 SV=2	65 kDa	0.162846	0.0798887	0.21236
sp|Q9CQM5|TXD17_MOUSE	Thioredoxin domain-containing protein 17 OS=Mus musculus GN=Txndc17 PE=1 SV=1	14 kDa	0.16247	0.105295	0.252669
sp|Q8CDC0|SPB13_MOUSE	Serpin B13 OS=Mus musculus GN=Serpinb13 PE=2 SV=2	44 kDa	0.159062	0.347799	0.505231
sp|P62818|S10A3_MOUSE	Protein S100-A3 OS=Mus musculus GN=S100a3 PE=2 SV=1	12 kDa	0.157864	0.0713595	0.199669
sp|Q8CGR5|KLK14_MOUSE	Kallikrein-14 OS=Mus musculus GN=Klk14 PE=2 SV=1	27 kDa	0.153491	0.127014	0.273785
sp|Q6IFX2|K1C42_MOUSE	Keratin, type I cytoskeletal 42 OS=Mus musculus GN=Krt42 PE=1 SV=1	50 kDa	0.151958	0.0802734	0.21236
sp|Q05816|FABP5_MOUSE	Fatty acid-binding protein, epidermal OS=Mus musculus GN=Fabp5 PE=1 SV=3	15 kDa	0.15188	0.12085	0.264705
sp|P17182|ENOA_MOUSE	Alpha-enolase OS=Mus musculus GN=Eno1 PE=1 SV=3	47 kDa	0.149073	0.117447	0.264705
sp|P68040|GBLP_MOUSE	Guanine nucleotide-binding protein subunit beta-2-like 1 OS=Mus musculus GN=Gnb2l1 PE=1 SV=3	35 kDa	0.145963	0.0914243	0.233373
tr|I7HLV2|I7HLV2_MOUSE	60S ribosomal protein L10 (Fragment) OS=Mus musculus GN=Rpl10 PE=4 SV=1	23 kDa	0.144839	0.451991	0.608933
sp|Q61495|DSG1A_MOUSE [3]	Cluster of Desmoglein-1-alpha OS=Mus musculus GN=Dsg1a PE=2 SV=2 (sp|Q61495|DSG1A_MOUSE)	115 kDa	0.144181	0.115454	0.264705
sp|P53026|RL10A_MOUSE (+1)	60S ribosomal protein L10a OS=Mus musculus GN=Rpl10a PE=1 SV=3	25 kDa	0.143677	0.102987	0.249743
sp|Q9ES97|RTN3_MOUSE	Reticulon-3 OS=Mus musculus GN=Rtn3 PE=1 SV=2	104 kDa	0.143642	0.263774	0.431801
sp|P63242|IF5A1_MOUSE (+1)	Eukaryotic translation initiation factor 5A-1 OS=Mus musculus GN=Eif5a PE=1 SV=2	17 kDa	0.142847	0.312063	0.480478
sp|P56567|CYTA_MOUSE	Cystatin-A OS=Mus musculus GN=Csta PE=2 SV=1	11 kDa	0.14269	0.254227	0.420341
sp|Q8K4L4|POF1B_MOUSE	Protein POF1B OS=Mus musculus GN=Pof1b PE=2 SV=3	68 kDa	0.142319	0.0734723	0.201702
sp|P62821|RAB1A_MOUSE [5]	Cluster of Ras-related protein Rab-1A OS=Mus musculus GN=Rab1A PE=1 SV=3 (sp|P62821|RAB1A_MOUSE)	23 kDa	0.140246	0.0946851	0.236212
sp|P16858|G3P_MOUSE [3]	Cluster of Glyceraldehyde-3-phosphate dehydrogenase OS=Mus musculus GN=Gapdh PE=1 SV=2 (sp|P16858|G3P_MOUSE)	36 kDa	0.131781	0.0602708	0.186583
tr|Q6S9I0|Q6S9I0_MOUSE	Cluster of Kng2 protein OS=Mus musculus GN=Kng2 PE=2 SV=1 (tr|Q6S9I0|Q6S9I0_MOUSE)	48 kDa	0.124201	0.455672	0.611063
tr|E9QNP3|E9QNP3_MOUSE [3]	Cluster of Hornerin OS=Mus musculus GN=Hrnr PE=4 SV=1 (tr|E9QNP3|E9QNP3_MOUSE)	323 kDa	0.120424	0.385936	0.537267
sp|Q9CXW4|RL11_MOUSE [3]	Cluster of 60S ribosomal protein L11 OS=Mus musculus GN=Rpl11 PE=1 SV=4 (sp|Q9CXW4|RL11_MOUSE)	20 kDa	0.118675	0.241371	0.418089
sp|P30275|KCRU_MOUSE	Creatine kinase U-type, mitochondrial OS=Mus musculus GN=Ckmt1 PE=1 SV=1	47 kDa	0.11797	0.536327	0.675632
sp|P68372|TBB4B_MOUSE [5]	Cluster of Tubulin beta-4B chain OS=Mus musculus GN=Tubb4b PE=1 SV=1 (sp|P68372|TBB4B_MOUSE)	50 kDa	0.117006	0.269265	0.435311
sp|P58252|EF2_MOUSE	Elongation factor 2 OS=Mus musculus GN=Eef2 PE=1 SV=2	95 kDa	0.116687	0.327189	0.485776
sp|P35700|PRDX1_MOUSE (+2)	Peroxiredoxin-1 OS=Mus musculus GN=Prdx1 PE=1 SV=1	22 kDa	0.115949	0.10615	0.252669
sp|Q80X90|FLNB_MOUSE	Filamin-B OS=Mus musculus GN=Flnb PE=1 SV=3	278 kDa	0.109964	0.364504	0.522515
sp|Q62095|DDX3Y_MOUSE [3]	Cluster of ATP-dependent RNA helicase DDX3Y OS=Mus musculus GN=Ddx3y PE=1 SV=2 (sp|Q62095|DDX3Y_MOUSE)	73 kDa	0.10713	0.491633	0.647353
sp|P00920|CAH2_MOUSE	Carbonic anhydrase 2 OS=Mus musculus GN=Ca2 PE=1 SV=4	29 kDa	0.106304	0.253352	0.420341
sp|P26350|PTMA_MOUSE	Prothymosin alpha OS=Mus musculus GN=Ptma PE=1 SV=2	12 kDa	0.105052	0.660272	0.777891
sp|Q922U2|K2C5_MOUSE	Keratin, type II cytoskeletal 5 OS=Mus musculus GN=Krt5 PE=1 SV=1	62 kDa	0.104039	0.171143	0.325507
sp|Q61781|K1C14_MOUSE	Keratin, type I cytoskeletal 14 OS=Mus musculus GN=Krt14 PE=1 SV=2	53 kDa	0.103558	0.225856	0.408405
sp|Q9D6P8|CALL3_MOUSE	Calmodulin-like protein 3 OS=Mus musculus GN=Calml3 PE=2 SV=1	17 kDa	0.101747	0.243883	0.418368
sp|Q0VBK2|K2C80_MOUSE	Keratin, type II cytoskeletal 80 OS=Mus musculus GN=Krt80 PE=2 SV=1	51 kDa	0.10036	0.384434	0.537267
sp|P62717|RL18A_MOUSE	60S ribosomal protein L18a OS=Mus musculus GN=Rpl18a PE=1 SV=1	21 kDa	0.098374	0.597745	0.724765
sp|Q8CJ40|CROCC_MOUSE	Rootletin OS=Mus musculus GN=Crocc PE=1 SV=2	227 kDa	0.0973663	0.388268	0.537267
sp|P05202|AATM_MOUSE	Aspartate aminotransferase, mitochondrial OS=Mus musculus GN=Got2 PE=1 SV=1	47 kDa	0.0948676	0.554094	0.695005
tr|Q91V55|Q91V55_MOUSE	40S ribosomal protein S5 OS=Mus musculus GN=Rps5 PE=1 SV=1	23 kDa	0.093314	0.451856	0.608933
sp|P63017|HSP7C_MOUSE [6]	Cluster of Heat shock cognate 71 kDa protein OS=Mus musculus GN=Hspa8 PE=1 SV=1 (sp|P63017|HSP7C_MOUSE)	71 kDa	0.0929971	0.156402	0.311733
sp|P47962|RL5_MOUSE	60S ribosomal protein L5 OS=Mus musculus GN=Rpl5 PE=1 SV=3	34 kDa	0.0922998	0.499065	0.648778
tr|E9QPZ3|E9QPZ3_MOUSE	Filaggrin-2 OS=Mus musculus GN=Flg2 PE=4 SV=1	249 kDa	0.0906861	0.326822	0.485776
sp|Q8QZY1|EIF3L_MOUSE	Eukaryotic translation initiation factor 3 subunit L OS=Mus musculus GN=Eif3l PE=1 SV=1	67 kDa	0.0885905	0.499403	0.648778
sp|P62245|RS15A_MOUSE (+1)	40S ribosomal protein S15a OS=Mus musculus GN=Rps15a PE=1 SV=2	15 kDa	0.087875	0.251217	0.420341
sp|P13020|GELS_MOUSE	Gelsolin OS=Mus musculus GN=Gsn PE=1 SV=3	86 kDa	0.0868702	0.471596	0.623793
tr|Q9D708|Q9D708_MOUSE	Cluster of Protein S100a16 OS=Mus musculus GN=S100a16 PE=2 SV=1 (tr|Q9D708|Q9D708_MOUSE)	14 kDa	0.0789992	0.600337	0.724889
sp|P57776|EF1D_MOUSE (+2)	Elongation factor 1-delta OS=Mus musculus GN=Eef1d PE=1 SV=3	31 kDa	0.0760487	0.288567	0.456375
sp|O70251|EF1B_MOUSE (+1)	Elongation factor 1-beta OS=Mus musculus GN=Eef1b PE=1 SV=5	25 kDa	0.073265	0.35071	0.505231
sp|Q02257|PLAK_MOUSE	Junction plakoglobin OS=Mus musculus GN=Jup PE=1 SV=3	82 kDa	0.0681771	0.293985	0.46243
sp|P09103|PDIA1_MOUSE	Protein disulfide-isomerase OS=Mus musculus GN=P4hb PE=1 SV=2	57 kDa	0.0665223	0.750232	0.849485
sp|P62918|RL8_MOUSE	60S ribosomal protein L8 OS=Mus musculus GN=Rpl8 PE=1 SV=2	28 kDa	0.0641227	0.369351	0.526869
sp|P05064|ALDOA_MOUSE [2]	Cluster of Fructose-bisphosphate aldolase A OS=Mus musculus GN=Aldoa PE=1 SV=2 (sp|P05064|ALDOA_MOUSE)	39 kDa	0.0627451	0.460958	0.615316
sp|P0CG49|UBB_MOUSE [7]	Cluster of Polyubiquitin-B OS=Mus musculus GN=Ubb PE=2 SV=1 (sp|P0CG49|UBB_MOUSE)	34 kDa	0.0596797	0.349273	0.505231
sp|A1L317|K1C24_MOUSE	Keratin, type I cytoskeletal 24 OS=Mus musculus GN=Krt24 PE=2 SV=2	54 kDa	0.057327	0.683084	0.798303
sp|P10639|THIO_MOUSE	Thioredoxin OS=Mus musculus GN=Txn PE=1 SV=3	12 kDa	0.0556313	0.498522	0.648778
sp|P25444|RS2_MOUSE [5]	Cluster of 40S ribosomal protein S2 OS=Mus musculus GN=Rps2 PE=2 SV=3 (sp|P25444|RS2_MOUSE)	31 kDa	0.0550968	0.515924	0.662069
sp|Q9D8N0|EF1G_MOUSE	Elongation factor 1-gamma OS=Mus musculus GN=Eef1g PE=1 SV=3	50 kDa	0.0494296	0.53549	0.675632
sp|Q6P3A4|VSIG8_MOUSE	V-set and immunoglobulin domain-containing protein 8 OS=Mus musculus GN=Vsig8 PE=2 SV=2	44 kDa	0.0424244	0.516459	0.662069
sp|P62889|RL30_MOUSE	60S ribosomal protein L30 OS=Mus musculus GN=Rpl30 PE=2 SV=2	13 kDa	0.0420101	0.774232	0.863224
sp|O88569|ROA2_MOUSE	Heterogeneous nuclear ribonucleoproteins A2/B1 OS=Mus musculus GN=Hnrnpa2b1 PE=1 SV=2	37 kDa	0.0405443	0.640531	0.767056
sp|P99027|RLA2_MOUSE	60S acidic ribosomal protein P2 OS=Mus musculus GN=Rplp2 PE=1 SV=3	12 kDa	0.038794	0.523926	0.668695
sp|P35980|RL18_MOUSE	60S ribosomal protein L18 OS=Mus musculus GN=Rpl18 PE=2 SV=3	22 kDa	0.0360442	0.59594	0.724765
REVERSE_sp|Q9QZR9|CO4A4_MOUSE-R	Collagen alpha-4(IV) chain OS=Mus musculus GN=Col4a4 PE=2 SV=1	164 kDa	0.0325896	0.879715	0.944639
sp|Q148V8|FA83H_MOUSE	Protein FAM83H OS=Mus musculus GN=Fam83h PE=1 SV=1	131 kDa	0.0317596	0.792492	0.88021
tr|E9PZF0|E9PZF0_MOUSE	Nucleoside diphosphate kinase OS=Mus musculus GN=Gm20390 PE=3 SV=1	30 kDa	0.0301271	0.843325	0.918074
sp|Q6VGS5|DAPLE_MOUSE	Protein Daple OS=Mus musculus GN=Ccdc88c PE=1 SV=1	227 kDa	0.0299385	0.645822	0.767078
sp|P46638|RB11B_MOUSE [5]	Cluster of Ras-related protein Rab-11B OS=Mus musculus GN=Rab11b PE=1 SV=3 (sp|P46638|RB11B_MOUSE)	24 kDa	0.0298775	0.672759	0.789407
sp|P26040|EZRI_MOUSE [4]	Cluster of Ezrin OS=Mus musculus GN=Ezr PE=1 SV=3 (sp|P26040|EZRI_MOUSE)	69 kDa	0.0295949	0.74848	0.849485
sp|P61255|RL26_MOUSE (+1)	60S ribosomal protein L26 OS=Mus musculus GN=Rpl26 PE=1 SV=1	17 kDa	0.0289053	0.795656	0.880365
sp|P10126|EF1A1_MOUSE [2]	Cluster of Elongation factor 1-alpha 1 OS=Mus musculus GN=Eef1a1 PE=1 SV=3 (sp|P10126|EF1A1_MOUSE)	50 kDa	0.0287022	0.765782	0.857087
sp|P18760|COF1_MOUSE (+1)	Cofilin-1 OS=Mus musculus GN=Cfl1 PE=1 SV=3	19 kDa	0.0255265	0.804796	0.887105
tr|A1BN54|A1BN54_MOUSE [3]	Cluster of Alpha actinin 1a OS=Mus musculus GN=Actn1 PE=2 SV=1 (tr|A1BN54|A1BN54_MOUSE)	103 kDa	0.0249104	0.826456	0.905049
tr|Q8CGR4|Q8CGR4_MOUSE	Kallikrein related-peptidase 15 OS=Mus musculus GN=Klk15 PE=2 SV=1	28 kDa	0.0245355	0.700845	0.815784
sp|Q9QXS1|PLEC_MOUSE	Plectin OS=Mus musculus GN=Plec PE=1 SV=3	534 kDa	0.0225061	0.913752	0.966916
sp|P62852|RS25_MOUSE	40S ribosomal protein S25 OS=Mus musculus GN=Rps25 PE=1 SV=1	14 kDa	0.0151695	0.827296	0.905049
sp|Q9D7Q0|LYG1_MOUSE	Lysozyme g-like protein 1 OS=Mus musculus GN=Lyg1 PE=2 SV=1	22 kDa	0.0111313	0.847664	0.918074
sp|P47955|RLA1_MOUSE	60S acidic ribosomal protein P1 OS=Mus musculus GN=Rplp1 PE=2 SV=1	11 kDa	0.0102171	0.921779	0.971876
sp|P63028|TCTP_MOUSE	Translationally-controlled tumor protein OS=Mus musculus GN=Tpt1 PE=1 SV=1	19 kDa	0.00713132	0.932258	0.975853
sp|Q6IFZ9|K2C74_MOUSE	Keratin, type II cytoskeletal 74 OS=Mus musculus GN=Krt74 PE=3 SV=1	55 kDa	0.00708073	0.983233	0.993475
tr|Q497J0|Q497J0_MOUSE	MCG130175, isoform CRA_b OS=Mus musculus GN=BC100530 PE=2 SV=1	11 kDa	0.00677026	0.961298	0.987257
sp|P49312|ROA1_MOUSE [3]	Cluster of Heterogeneous nuclear ribonucleoprotein A1 OS=Mus musculus GN=Hnrnpa1 PE=1 SV=2 (sp|P49312|ROA1_MOUSE)	34 kDa	0.00526775	0.957846	0.987257
sp|P61205|ARF3_MOUSE (+1)	ADP-ribosylation factor 3 OS=Mus musculus GN=Arf3 PE=2 SV=2	21 kDa	0.00444254	0.95354	0.987257
sp|P62754|RS6_MOUSE	40S ribosomal protein S6 OS=Mus musculus GN=Rps6 PE=1 SV=1	29 kDa	0.00192935	0.970205	0.990631
sp|Q68FD5|CLH1_MOUSE (+1)	Clathrin heavy chain 1 OS=Mus musculus GN=Cltc PE=1 SV=3	192 kDa	0.00124393	0.990888	0.996705
sp|P97351|RS3A_MOUSE	40S ribosomal protein S3a OS=Mus musculus GN=Rps3a PE=1 SV=3	30 kDa	0.000425562	0.996127	0.996705
sp|Q9JLF6|TGM1_MOUSE	Protein-glutamine gamma-glutamyltransferase K OS=Mus musculus GN=Tgm1 PE=1 SV=2	90 kDa	0.000311312	0.996705	0.996705
tr|B7ZCM8|B7ZCM8_MOUSE	Cytosolic phospholipase A2 beta OS=Mus musculus GN=Pla2g4b PE=4 SV=1	89 kDa	-0.00379244	0.977192	0.990811
sp|Q9D1R9|RL34_MOUSE	60S ribosomal protein L34 OS=Mus musculus GN=Rpl34 PE=1 SV=2	13 kDa	-0.00396235	0.963509	0.987257
sp|Q6IME9|K2C72_MOUSE	Keratin, type II cytoskeletal 72 OS=Mus musculus GN=Krt72 PE=3 SV=1	57 kDa	-0.00439181	0.958233	0.987257
sp|P03995|GFAP_MOUSE	Glial fibrillary acidic protein OS=Mus musculus GN=Gfap PE=1 SV=4	50 kDa	-0.00539813	0.975037	0.990811
sp|P97350|PKP1_MOUSE	Plakophilin-1 OS=Mus musculus GN=Pkp1 PE=2 SV=1	81 kDa	-0.00933488	0.894148	0.956607
sp|Q9JKF1|IQGA1_MOUSE	Ras GTPase-activating-like protein IQGAP1 OS=Mus musculus GN=Iqgap1 PE=1 SV=2	189 kDa	-0.0102903	0.931667	0.975853
sp|P70124|SPB5_MOUSE	Cluster of Serpin B5 OS=Mus musculus GN=Serpinb5 PE=2 SV=1 (sp|P70124|SPB5_MOUSE)	42 kDa	-0.0104761	0.854379	0.920831
sp|Q02053|UBA1_MOUSE	Ubiquitin-like modifier-activating enzyme 1 OS=Mus musculus GN=Uba1 PE=1 SV=1	118 kDa	-0.0123761	0.945079	0.985728
sp|P19253|RL13A_MOUSE [2]	Cluster of 60S ribosomal protein L13a OS=Mus musculus GN=Rpl13a PE=1 SV=4 (sp|P19253|RL13A_MOUSE)	23 kDa	-0.016048	0.906697	0.962951
sp|P41105|RL28_MOUSE	60S ribosomal protein L28 OS=Mus musculus GN=Rpl28 PE=1 SV=2	16 kDa	-0.0191087	0.765177	0.857087
sp|Q9D952|EVPL_MOUSE	Envoplakin OS=Mus musculus GN=Evpl PE=2 SV=3	232 kDa	-0.0199477	0.904938	0.962951
sp|P62702|RS4X_MOUSE [2]	Cluster of 40S ribosomal protein S4, X isoform OS=Mus musculus GN=Rps4x PE=2 SV=2 (sp|P62702|RS4X_MOUSE)	30 kDa	-0.0235188	0.763062	0.857087
sp|P62855|RS26_MOUSE	40S ribosomal protein S26 OS=Mus musculus GN=Rps26 PE=2 SV=3	13 kDa	-0.0252886	0.723789	0.838061
sp|Q6IFX4|K1C39_MOUSE	Keratin, type I cytoskeletal 39 OS=Mus musculus GN=Krt39 PE=2 SV=2	54 kDa	-0.0255676	0.848667	0.918074
sp|Q6ZWN5|RS9_MOUSE	40S ribosomal protein S9 OS=Mus musculus GN=Rps9 PE=1 SV=3	23 kDa	-0.0264616	0.742138	0.84691
sp|P56480|ATPB_MOUSE	ATP synthase subunit beta, mitochondrial OS=Mus musculus GN=Atp5b PE=1 SV=2	56 kDa	-0.0396425	0.726752	0.838061
sp|Q9QY23|PKP3_MOUSE	Plakophilin-3 OS=Mus musculus GN=Pkp3 PE=1 SV=2	87 kDa	-0.0404981	0.645408	0.767078
sp|P62242|RS8_MOUSE	40S ribosomal protein S8 OS=Mus musculus GN=Rps8 PE=1 SV=2	24 kDa	-0.0432454	0.578462	0.707279
sp|P61358|RL27_MOUSE	60S ribosomal protein L27 OS=Mus musculus GN=Rpl27 PE=1 SV=2	16 kDa	-0.0434133	0.534554	0.675632
tr|E9PWB2|E9PWB2_MOUSE	Casein kinase I isoform alpha OS=Mus musculus GN=Csnk1a1 PE=1 SV=1	43 kDa	-0.0434588	0.576353	0.707279
sp|Q9QZD9|EIF3I_MOUSE	Eukaryotic translation initiation factor 3 subunit I OS=Mus musculus GN=Eif3i PE=1 SV=1	36 kDa	-0.0437404	0.738058	0.84557
sp|P02088|HBB1_MOUSE [4]	Cluster of Hemoglobin subunit beta-1 OS=Mus musculus GN=Hbb-b1 PE=1 SV=2 (sp|P02088|HBB1_MOUSE)	16 kDa	-0.0466081	0.620388	0.746004
sp|Q6ZWX6|IF2A_MOUSE	Eukaryotic translation initiation factor 2 subunit 1 OS=Mus musculus GN=Eif2s1 PE=1 SV=3	36 kDa	-0.0467059	0.55941	0.695677
sp|Q91VI7|RINI_MOUSE	Ribonuclease inhibitor OS=Mus musculus GN=Rnh1 PE=1 SV=1	50 kDa	-0.0470129	0.567982	0.70333
sp|P60867|RS20_MOUSE	40S ribosomal protein S20 OS=Mus musculus GN=Rps20 PE=1 SV=1	13 kDa	-0.0558781	0.282894	0.449848
sp|Q61897|KT33B_MOUSE	Keratin, type I cuticular Ha3-II OS=Mus musculus GN=Krt33b PE=2 SV=2	46 kDa	-0.0621546	0.244407	0.418368
sp|P47963|RL13_MOUSE	60S ribosomal protein L13 OS=Mus musculus GN=Rpl13 PE=2 SV=3	24 kDa	-0.0641471	0.300895	0.470755
sp|Q61765|K1H1_MOUSE	Keratin, type I cuticular Ha1 OS=Mus musculus GN=Krt31 PE=2 SV=2	47 kDa	-0.0658362	0.238434	0.415476
sp|Q9JL62|GLTP_MOUSE (+1)	Glycolipid transfer protein OS=Mus musculus GN=Gltp PE=2 SV=3	24 kDa	-0.0661928	0.660156	0.777891
sp|Q9JLY7|DUS14_MOUSE	Dual specificity protein phosphatase 14 OS=Mus musculus GN=Dusp14 PE=2 SV=2	22 kDa	-0.066553	0.237727	0.415476
sp|Q64291|K1C12_MOUSE (+1)	Keratin, type I cytoskeletal 12 OS=Mus musculus GN=Krt12 PE=1 SV=2	52 kDa	-0.069708	0.728624	0.838061
sp|Q9CZM2|RL15_MOUSE (+1)	60S ribosomal protein L15 OS=Mus musculus GN=Rpl15 PE=2 SV=4	24 kDa	-0.0723426	0.327018	0.485776
sp|P11499|HS90B_MOUSE [2]	Cluster of Heat shock protein HSP 90-beta OS=Mus musculus GN=Hsp90ab1 PE=1 SV=3 (sp|P11499|HS90B_MOUSE)	83 kDa	-0.0758278	0.445991	0.606465
sp|Q8K0Y2|KT33A_MOUSE	Keratin, type I cuticular Ha3-I OS=Mus musculus GN=Krt33a PE=2 SV=1	46 kDa	-0.0764362	0.323421	0.485776
sp|P61294|RAB6B_MOUSE	Cluster of Ras-related protein Rab-6B OS=Mus musculus GN=Rab6b PE=1 SV=1 (sp|P61294|RAB6B_MOUSE)	23 kDa	-0.0793978	0.502932	0.650458
sp|Q3TTY5|K22E_MOUSE	Keratin, type II cytoskeletal 2 epidermal OS=Mus musculus GN=Krt2 PE=1 SV=1	71 kDa	-0.0803211	0.389565	0.537267
sp|Q9QWV4|MLF1_MOUSE (+1)	Myeloid leukemia factor 1 OS=Mus musculus GN=Mlf1 PE=1 SV=1	30 kDa	-0.0815423	0.466571	0.619964
sp|Q03265|ATPA_MOUSE (+1)	ATP synthase subunit alpha, mitochondrial OS=Mus musculus GN=Atp5a1 PE=1 SV=1	60 kDa	-0.0827986	0.309427	0.478953
tr|Q9CRB1|Q9CRB1_MOUSE	Cluster of Galectin-7 OS=Mus musculus GN=Lgals7 PE=2 SV=1 (tr|Q9CRB1|Q9CRB1_MOUSE)	15 kDa	-0.0862914	0.328926	0.485876
sp|P60710|ACTB_MOUSE [4]	Cluster of Actin, cytoplasmic 1 OS=Mus musculus GN=Actb PE=1 SV=1 (sp|P60710|ACTB_MOUSE)	42 kDa	-0.0876651	0.322397	0.485776
sp|Q9D646|KRT34_MOUSE	Keratin, type I cuticular Ha4 OS=Mus musculus GN=Krt34 PE=2 SV=1	45 kDa	-0.0900095	0.120786	0.264705
sp|P21619|LMNB2_MOUSE [2]	Cluster of Lamin-B2 OS=Mus musculus GN=Lmnb2 PE=1 SV=2 (sp|P21619|LMNB2_MOUSE)	67 kDa	-0.0906069	0.162024	0.314019
tr|E9Q070|E9Q070_MOUSE [2]	Cluster of Uncharacterized protein OS=Mus musculus GN=Gm8730 PE=3 SV=1 (tr|E9Q070|E9Q070_MOUSE)	34 kDa	-0.0906367	0.273244	0.43689
sp|E9Q557|DESP_MOUSE	Desmoplakin OS=Mus musculus GN=Dsp PE=1 SV=1	333 kDa	-0.0954348	0.330872	0.486282
sp|P43276|H15_MOUSE	Histone H1.5 OS=Mus musculus GN=Hist1h1b PE=1 SV=2	23 kDa	-0.0958332	0.37332	0.529932
sp|O70456|1433S_MOUSE	14-3-3 protein sigma OS=Mus musculus GN=Sfn PE=1 SV=2	28 kDa	-0.0977347	0.3247	0.485776
sp|Q64475|H2B1B_MOUSE	Histone H2B type 1-B OS=Mus musculus GN=Hist1h2bb PE=1 SV=3	14 kDa	-0.099821	0.166556	0.318868
sp|Q01853|TERA_MOUSE	Transitional endoplasmic reticulum ATPase OS=Mus musculus GN=Vcp PE=1 SV=4	89 kDa	-0.100953	0.559188	0.695677
sp|P14206|RSSA_MOUSE	40S ribosomal protein SA OS=Mus musculus GN=Rpsa PE=1 SV=4	33 kDa	-0.101526	0.12049	0.264705
sp|P60843|IF4A1_MOUSE	Eukaryotic initiation factor 4A-I OS=Mus musculus GN=Eif4a1 PE=1 SV=1	46 kDa	-0.102016	0.199179	0.366969
tr|G5E8Z3|G5E8Z3_MOUSE	MCG120169 OS=Mus musculus GN=2310050C09Rik PE=4 SV=1	29 kDa	-0.104631	0.160101	0.314019
sp|P62301|RS13_MOUSE	40S ribosomal protein S13 OS=Mus musculus GN=Rps13 PE=1 SV=2	17 kDa	-0.107004	0.226802	0.408405
sp|P14115|RL27A_MOUSE	60S ribosomal protein L27a OS=Mus musculus GN=Rpl27a PE=2 SV=5	17 kDa	-0.107197	0.121286	0.264705
sp|P58774|TPM2_MOUSE [6]	Cluster of Tropomyosin beta chain OS=Mus musculus GN=Tpm2 PE=1 SV=1 (sp|P58774|TPM2_MOUSE)	33 kDa	-0.10953	0.577896	0.707279
sp|P63323|RS12_MOUSE (+1)	40S ribosomal protein S12 OS=Mus musculus GN=Rps12 PE=1 SV=2	15 kDa	-0.109682	0.121733	0.264705
sp|Q9D2Q8|S10AE_MOUSE	Protein S100-A14 OS=Mus musculus GN=S100a14 PE=2 SV=1	12 kDa	-0.109847	0.308562	0.478953
sp|P63101|1433Z_MOUSE	14-3-3 protein zeta/delta OS=Mus musculus GN=Ywhaz PE=1 SV=1	28 kDa	-0.111217	0.323993	0.485776
sp|Q6ZWV7|RL35_MOUSE	Cluster of 60S ribosomal protein L35 OS=Mus musculus GN=Rpl35 PE=2 SV=1 (sp|Q6ZWV7|RL35_MOUSE)	15 kDa	-0.111789	0.121892	0.264705
tr|E9PVC6|E9PVC6_MOUSE	Eukaryotic translation initiation factor 4 gamma 1 OS=Mus musculus GN=Eif4g1 PE=1 SV=1	171 kDa	-0.112331	0.143919	0.297024
tr|Q8CGP4|Q8CGP4_MOUSE	Histone cluster 1, H2aa OS=Mus musculus GN=Hist1h2aa PE=2 SV=1	14 kDa	-0.117666	0.230092	0.410778
sp|P62264|RS14_MOUSE	40S ribosomal protein S14 OS=Mus musculus GN=Rps14 PE=2 SV=3	16 kDa	-0.120538	0.162945	0.314019
sp|P27661|H2AX_MOUSE	Histone H2AX OS=Mus musculus GN=H2afx PE=1 SV=2	15 kDa	-0.121625	0.108262	0.254068
sp|P40142|TKT_MOUSE	Transketolase OS=Mus musculus GN=Tkt PE=1 SV=1	68 kDa	-0.12911	0.20383	0.373047
tr|D3Z0Y2|D3Z0Y2_MOUSE	Peroxiredoxin-6 OS=Mus musculus GN=Prdx6 PE=1 SV=1	22 kDa	-0.129943	0.341476	0.499344
sp|Q9DCH4|EIF3F_MOUSE	Eukaryotic translation initiation factor 3 subunit F OS=Mus musculus GN=Eif3f PE=1 SV=2	38 kDa	-0.130269	0.111042	0.258506
sp|P28481|CO2A1_MOUSE	Collagen alpha-1(II) chain OS=Mus musculus GN=Col2a1 PE=1 SV=2	142 kDa	-0.130626	0.0857882	0.224904
sp|Q9JM83|CALM4_MOUSE	Calmodulin-4 OS=Mus musculus GN=Calm4 PE=2 SV=2	17 kDa	-0.130922	0.270912	0.435555
sp|P62082|RS7_MOUSE (+1)	40S ribosomal protein S7 OS=Mus musculus GN=Rps7 PE=2 SV=1	22 kDa	-0.133085	0.251785	0.420341
sp|P14131|RS16_MOUSE	40S ribosomal protein S16 OS=Mus musculus GN=Rps16 PE=2 SV=4	16 kDa	-0.134833	0.252663	0.420341
tr|Q1JRP2|Q1JRP2_MOUSE	Neurobin OS=Mus musculus GN=Tmprss11c PE=2 SV=1	48 kDa	-0.136469	0.378069	0.534069
sp|Q61171|PRDX2_MOUSE	Peroxiredoxin-2 OS=Mus musculus GN=Prdx2 PE=1 SV=3	22 kDa	-0.138182	0.267444	0.434783
sp|P16110|LEG3_MOUSE (+1)	Galectin-3 OS=Mus musculus GN=Lgals3 PE=1 SV=3	28 kDa	-0.139608	0.184129	0.347932
sp|P17742|PPIA_MOUSE	Cluster of Peptidyl-prolyl cis-trans isomerase A OS=Mus musculus GN=Ppia PE=1 SV=2 (sp|P17742|PPIA_MOUSE)	18 kDa	-0.145738	0.247808	0.420341
tr|G5E898|G5E898_MOUSE	Periplakin OS=Mus musculus GN=Ppl PE=4 SV=1	204 kDa	-0.149052	0.133807	0.284218
sp|Q9ER72|SYCC_MOUSE	Cysteine--tRNA ligase, cytoplasmic OS=Mus musculus GN=Cars PE=2 SV=2	95 kDa	-0.151281	0.400956	0.550369
sp|O70194|EIF3D_MOUSE	Eukaryotic translation initiation factor 3 subunit D OS=Mus musculus GN=Eif3d PE=1 SV=2	64 kDa	-0.156048	0.191023	0.358631
sp|P62900|RL31_MOUSE (+1)	60S ribosomal protein L31 OS=Mus musculus GN=Rpl31 PE=1 SV=1	14 kDa	-0.157458	0.0925595	0.234216
sp|Q8R1B4|EIF3C_MOUSE	Eukaryotic translation initiation factor 3 subunit C OS=Mus musculus GN=Eif3c PE=1 SV=1	106 kDa	-0.159201	0.119852	0.264705
sp|P48678|LMNA_MOUSE	Prelamin-A/C OS=Mus musculus GN=Lmna PE=1 SV=2	74 kDa	-0.164485	0.0191113	0.081785
sp|P14148|RL7_MOUSE	60S ribosomal protein L7 OS=Mus musculus GN=Rpl7 PE=1 SV=2	31 kDa	-0.169346	0.0687424	0.194214
sp|P47911|RL6_MOUSE	60S ribosomal protein L6 OS=Mus musculus GN=Rpl6 PE=1 SV=3	34 kDa	-0.172561	0.0235013	0.0924174
sp|Q80V42|CBPM_MOUSE	Carboxypeptidase M OS=Mus musculus GN=Cpm PE=2 SV=2	51 kDa	-0.174271	0.138691	0.290353
sp|Q9JII6|AK1A1_MOUSE	Alcohol dehydrogenase [NADP(+)] OS=Mus musculus GN=Akr1a1 PE=1 SV=3	37 kDa	-0.174603	0.135168	0.285027
sp|P62751|RL23A_MOUSE	Cluster of 60S ribosomal protein L23a OS=Mus musculus GN=Rpl23a PE=1 SV=1 (sp|P62751|RL23A_MOUSE)	18 kDa	-0.175186	0.0681345	0.194214
sp|P50580|PA2G4_MOUSE	Proliferation-associated protein 2G4 OS=Mus musculus GN=Pa2g4 PE=1 SV=3	44 kDa	-0.176378	0.0248289	0.0963362
sp|Q9CZX8|RS19_MOUSE	40S ribosomal protein S19 OS=Mus musculus GN=Rps19 PE=1 SV=3	16 kDa	-0.181532	0.0172273	0.076597
tr|E9Q1Z0|E9Q1Z0_MOUSE	Protein 4732456N10Rik OS=Mus musculus GN=4732456N10Rik PE=3 SV=1	58 kDa	-0.184152	0.00878811	0.0511468
sp|P60229|EIF3E_MOUSE	Eukaryotic translation initiation factor 3 subunit E OS=Mus musculus GN=Eif3e PE=1 SV=1	52 kDa	-0.191491	0.22736	0.408405
tr|A2A7S7|A2A7S7_MOUSE	Tyrosine--tRNA ligase, cytoplasmic OS=Mus musculus GN=Yars PE=3 SV=1	63 kDa	-0.19355	0.100057	0.244678
sp|P09405|NUCL_MOUSE	Nucleolin OS=Mus musculus GN=Ncl PE=1 SV=2	77 kDa	-0.193968	0.146597	0.300421
sp|P62270|RS18_MOUSE (+1)	40S ribosomal protein S18 OS=Mus musculus GN=Rps18 PE=1 SV=3	18 kDa	-0.195644	0.0373296	0.13411
sp|Q9D8E6|RL4_MOUSE	60S ribosomal protein L4 OS=Mus musculus GN=Rpl4 PE=1 SV=3	47 kDa	-0.199922	0.0263437	0.0998659
sp|P01942|HBA_MOUSE (+1)	Hemoglobin subunit alpha OS=Mus musculus GN=Hba PE=1 SV=2	15 kDa	-0.203208	0.106798	0.252669
sp|P32848|PRVA_MOUSE	Parvalbumin alpha OS=Mus musculus GN=Pvalb PE=1 SV=3	12 kDa	-0.20997	0.154237	0.309539
sp|P62806|H4_MOUSE	Histone H4 OS=Mus musculus GN=Hist1h4a PE=1 SV=2	11 kDa	-0.214747	0.0124929	0.0637795
sp|Q7TMD7|DSG4_MOUSE	Desmoglein-4 OS=Mus musculus GN=Dsg4 PE=1 SV=1	114 kDa	-0.215006	0.077278	0.208221
tr|E9PWG4|E9PWG4_MOUSE	Cluster of Myosin light chain 1/3, skeletal muscle isoform OS=Mus musculus GN=Myl1 PE=4 SV=1 (tr|E9PWG4|E9PWG4_MOUSE)	18 kDa	-0.21907	0.196329	0.366228
sp|Q9CY58|PAIRB_MOUSE	Plasminogen activator inhibitor 1 RNA-binding protein OS=Mus musculus GN=Serbp1 PE=1 SV=2	45 kDa	-0.224316	0.161238	0.314019
sp|P35979|RL12_MOUSE	60S ribosomal protein L12 OS=Mus musculus GN=Rpl12 PE=1 SV=2	18 kDa	-0.225414	0.0667798	0.192901
sp|Q9CPY7|AMPL_MOUSE	Cytosol aminopeptidase OS=Mus musculus GN=Lap3 PE=1 SV=3	56 kDa	-0.228913	0.020825	0.0856179
sp|Q9JMH6|TRXR1_MOUSE	Thioredoxin reductase 1, cytoplasmic OS=Mus musculus GN=Txnrd1 PE=1 SV=3	67 kDa	-0.231674	0.0467888	0.1565
sp|P26638|SYSC_MOUSE (+1)	Serine--tRNA ligase, cytoplasmic OS=Mus musculus GN=Sars PE=2 SV=3	58 kDa	-0.234979	0.0398937	0.139868
sp|P08228|SODC_MOUSE	Superoxide dismutase [Cu-Zn] OS=Mus musculus GN=Sod1 PE=1 SV=2	16 kDa	-0.240342	0.0578116	0.18286
sp|P12970|RL7A_MOUSE	60S ribosomal protein L7a OS=Mus musculus GN=Rpl7a PE=1 SV=2	30 kDa	-0.242416	0.00237829	0.0238649
tr|F8VQ65|F8VQ65_MOUSE	Keratin-associated protein 19-5 OS=Mus musculus GN=Krtap19-5 PE=4 SV=1	7 kDa	-0.246276	0.00686282	0.0443796
sp|P29341|PABP1_MOUSE [3]	Cluster of Polyadenylate-binding protein 1 OS=Mus musculus GN=Pabpc1 PE=1 SV=2 (sp|P29341|PABP1_MOUSE)	71 kDa	-0.246662	0.00175876	0.0219947
sp|P51881|ADT2_MOUSE	ADP/ATP translocase 2 OS=Mus musculus GN=Slc25a5 PE=1 SV=3	33 kDa	-0.2491	0.0113713	0.0612788
sp|Q9Z2T6|KRT85_MOUSE	Keratin, type II cuticular Hb5 OS=Mus musculus GN=Krt85 PE=2 SV=2	56 kDa	-0.255885	0.00365044	0.0303508
sp|P43274|H14_MOUSE [3]	Cluster of Histone H1.4 OS=Mus musculus GN=Hist1h1e PE=1 SV=2 (sp|P43274|H14_MOUSE)	22 kDa	-0.26063	0.00120718	0.0184889
sp|Q93092|TALDO_MOUSE	Transaldolase OS=Mus musculus GN=Taldo1 PE=1 SV=2	37 kDa	-0.270018	0.0494086	0.163385
tr|E9PVP1|E9PVP1_MOUSE	Aurora kinase B OS=Mus musculus GN=Aim1 PE=4 SV=1	185 kDa	-0.287035	0.0652336	0.191898
sp|P10922|H10_MOUSE	Histone H1.0 OS=Mus musculus GN=H1f0 PE=2 SV=4	21 kDa	-0.289157	0.0535265	0.173069
sp|P51885|LUM_MOUSE	Lumican OS=Mus musculus GN=Lum PE=1 SV=2	38 kDa	-0.29754	0.0222519	0.0890406
sp|P62908|RS3_MOUSE	40S ribosomal protein S3 OS=Mus musculus GN=Rps3 PE=1 SV=1	27 kDa	-0.307699	0.00318653	0.0272729
sp|Q8R081|HNRPL_MOUSE [2]	Cluster of Heterogeneous nuclear ribonucleoprotein L OS=Mus musculus GN=Hnrnpl PE=1 SV=2 (sp|Q8R081|HNRPL_MOUSE)	64 kDa	-0.312898	0.00261738	0.0245696
sp|Q9JHU4|DYHC1_MOUSE	Cytoplasmic dynein 1 heavy chain 1 OS=Mus musculus GN=Dync1h1 PE=1 SV=2	532 kDa	-0.313552	0.041027	0.142129
sp|Q6IMF0|KRT83_MOUSE	Keratin, type II cuticular Hb3 OS=Mus musculus GN=Krt83 PE=2 SV=2	55 kDa	-0.319042	0.00196145	0.0222064
sp|P62827|RAN_MOUSE	GTP-binding nuclear protein Ran OS=Mus musculus GN=Ran PE=1 SV=3	24 kDa	-0.322613	0.0173725	0.076597
sp|P17563|SBP1_MOUSE [3]	Cluster of Selenium-binding protein 1 OS=Mus musculus GN=Selenbp1 PE=1 SV=2 (sp|P17563|SBP1_MOUSE)	53 kDa	-0.342039	0.00174578	0.0219947
sp|O89086|RBM3_MOUSE	RNA-binding protein 3 OS=Mus musculus GN=Rbm3 PE=2 SV=1	17 kDa	-0.359142	0.0132403	0.065484
tr|F7ABZ6|F7ABZ6_MOUSE	Protein Dnah10 (Fragment) OS=Mus musculus GN=Dnah10 PE=4 SV=1	503 kDa	-0.364055	0.0157562	0.0727741
sp|P14152|MDHC_MOUSE	Malate dehydrogenase, cytoplasmic OS=Mus musculus GN=Mdh1 PE=1 SV=3	37 kDa	-0.364742	0.0884944	0.229927
sp|P07759|SPA3K_MOUSE	Serine protease inhibitor A3K OS=Mus musculus GN=Serpina3k PE=1 SV=2	47 kDa	-0.370145	0.000850311	0.0138713
sp|Q07076|ANXA7_MOUSE	Annexin A7 OS=Mus musculus GN=Anxa7 PE=2 SV=2	50 kDa	-0.371646	0.00032321	0.0104505
sp|Q9ER56|CAN12_MOUSE (+1)	Calpain-12 OS=Mus musculus GN=Capn12 PE=2 SV=1	81 kDa	-0.372607	0.00447058	0.0342352
sp|Q01149|CO1A2_MOUSE	Collagen alpha-2(I) chain OS=Mus musculus GN=Col1a2 PE=2 SV=2	130 kDa	-0.374008	0.000714976	0.0138705
sp|P62281|RS11_MOUSE	40S ribosomal protein S11 OS=Mus musculus GN=Rps11 PE=1 SV=3	18 kDa	-0.375802	0.00685653	0.0443796
sp|Q91WK2|EIF3H_MOUSE	Eukaryotic translation initiation factor 3 subunit H OS=Mus musculus GN=Eif3h PE=1 SV=1	40 kDa	-0.3866	0.0206271	0.0856179
tr|E9Q616|E9Q616_MOUSE	Protein Ahnak OS=Mus musculus GN=Ahnak PE=1 SV=1	604 kDa	-0.388444	0.026425	0.0998659
sp|P63038|CH60_MOUSE	60 kDa heat shock protein, mitochondrial OS=Mus musculus GN=Hspd1 PE=1 SV=1	61 kDa	-0.396264	0.00751809	0.0468388
tr|E9Q3E1|E9Q3E1_MOUSE [2]	Cluster of Aldehyde dehydrogenase OS=Mus musculus GN=Aldh3b2 PE=3 SV=1 (tr|E9Q3E1|E9Q3E1_MOUSE)	53 kDa	-0.397441	0.011691	0.0617685
sp|Q8R3B1|PLCD1_MOUSE	1-phosphatidylinositol 4,5-bisphosphate phosphodiesterase delta-1 OS=Mus musculus GN=Plcd1 PE=2 SV=2	86 kDa	-0.400886	0.00654927	0.0443796
sp|P08249|MDHM_MOUSE	Malate dehydrogenase, mitochondrial OS=Mus musculus GN=Mdh2 PE=1 SV=3	36 kDa	-0.404426	0.0208896	0.0856179
sp|P08121|CO3A1_MOUSE	Collagen alpha-1(III) chain OS=Mus musculus GN=Col3a1 PE=1 SV=4	139 kDa	-0.405114	0.00198407	0.0222064
tr|A0A0A6YXI5|A0A0A6YXI5_MOUSE [6]	Cluster of Filaggrin OS=Mus musculus GN=Flg PE=4 SV=1 (tr|A0A0A6YXI5|A0A0A6YXI5_MOUSE)	40 kDa	-0.423629	0.00806999	0.0489243
sp|P11087|CO1A1_MOUSE	Collagen alpha-1(I) chain OS=Mus musculus GN=Col1a1 PE=1 SV=4	138 kDa	-0.425344	0.0149048	0.0699563
sp|P04104|K2C1_MOUSE	Keratin, type II cytoskeletal 1 OS=Mus musculus GN=Krt1 PE=1 SV=4	66 kDa	-0.42644	0.00540882	0.0403581
sp|P02535|K1C10_MOUSE (+1)	Keratin, type I cytoskeletal 10 OS=Mus musculus GN=Krt10 PE=1 SV=3	58 kDa	-0.487669	0.000667023	0.0138646
sp|P20060|HEXB_MOUSE	Beta-hexosaminidase subunit beta OS=Mus musculus GN=Hexb PE=2 SV=2	61 kDa	-0.513245	0.00987211	0.0563291
sp|Q80X72|LRC15_MOUSE	Leucine-rich repeat-containing protein 15 OS=Mus musculus GN=Lrrc15 PE=2 SV=1	64 kDa	-0.5264	0.000247119	0.0102731
